# Supplementary material for: Genetically supported causality between gut microbiota, immune cells, and ischemic stroke: a two-sample Mendelian randomization study
Source: Front Microbiol. 2024 Jun 4;15:1402718. doi: 10.3389/fmicb.2024.1402718 (PMC11185428; doi:10.3389/fmicb.2024.1402718)
Supplement: Supplementary file 1 [file Table_1.XLSX]

## Sheet: Supplementary Table 1
Supplementary Table 1 Analysis codes for MR analysis
For two-sample MR analysis library (TwoSampleMR) ao <- available_outcomes() exposure_dat <- mv_extract_exposures( id_ exposure, clump_r2 = 0.001, clump_kb = 10000, harmonise_strictness = 2, access_token = ieugwasr::check_access_token(), find_proxies = TRUE, force_server = FALSE, pval_threshold = 1e-05, pop = "EUR") outcome_dat <- extract_outcome_data (exposure_dat$SNP, id_outcome, proxies = 1, rs…
For MRPRESSO test library (MRPRESSO) mr_presso (BetaOutcome = "Y_effect", BetaExposure = "E1_effect", SdOutcome = "Y_se", SdExposure = "E1_se", OUTLIERtest = TRUE, DISTORTIONtest = TRUE, data = as.data.frame(gut_pain), NbDistribution = 1000, SignifThreshold = 0.05)

## Sheet: Supplementary Table 2
Supplementary Table 2. GWAS summary data of bacterial taxa from the MiBioGen consortium at p-value < 1E-05
Feature	Taxa	SNP	effect_allele	Beta	SE	p-value	N
phylum	phylum.Actinobacteria.id.400	rs7570971	A	0.08494	0.01132	3.71e-14	17915
phylum	phylum.Actinobacteria.id.400	rs182549	C	0.08469	0.01145	9.03e-14	18123
phylum	phylum.Actinobacteria.id.400	rs6754311	C	0.08467	0.01143	9.17e-14	18121
phylum	phylum.Actinobacteria.id.400	rs4988235	G	0.08421	0.01143	1.15e-13	18123
phylum	phylum.Actinobacteria.id.400	rs1375131	C	0.08045	0.0113	7.09e-13	18121
phylum	phylum.Actinobacteria.id.400	rs6730157	G	0.08017	0.0113	7.58e-13	18123
phylum	phylum.Actinobacteria.id.400	rs36084664	G	-0.08222	0.01225	1.06e-12	16995
phylum	phylum.Actinobacteria.id.400	rs12465802	A	0.07967	0.01138	1.46e-12	18123
phylum	phylum.Actinobacteria.id.400	rs687670	C	0.08301	0.01166	2.32e-12	18123
phylum	phylum.Actinobacteria.id.400	rs13023281	C	-0.07917	0.01216	5.62e-12	16995
phylum	phylum.Actinobacteria.id.400	rs1446585	G	0.07956	0.01153	7.01e-12	17915
phylum	phylum.Actinobacteria.id.400	rs13404551	C	0.08144	0.01165	7.04e-12	18119
phylum	phylum.Actinobacteria.id.400	rs309160	T	0.08097	0.01166	9.03e-12	18123
phylum	phylum.Actinobacteria.id.400	rs218174	G	0.08016	0.01167	1.55e-11	18121
phylum	phylum.Actinobacteria.id.400	rs309168	T	0.07997	0.01166	1.67e-11	18123
phylum	phylum.Actinobacteria.id.400	rs632632	C	0.0799	0.01167	1.82e-11	18122
phylum	phylum.Actinobacteria.id.400	rs309180	G	0.07986	0.01168	1.83e-11	18123
phylum	phylum.Actinobacteria.id.400	rs309125	T	0.07883	0.01167	3.2e-11	18122
phylum	phylum.Actinobacteria.id.400	rs4988183	C	0.07989	0.01192	6.18e-11	18122
phylum	phylum.Actinobacteria.id.400	rs4954490	G	0.07721	0.01174	1.21e-10	18116
phylum	phylum.Actinobacteria.id.400	rs12615624	G	0.07821	0.01184	1.22e-10	18123
phylum	phylum.Actinobacteria.id.400	rs309134	A	0.07804	0.01184	1.3e-10	18122
phylum	phylum.Actinobacteria.id.400	rs2236783	G	0.077	0.01176	1.66e-10	18123
phylum	phylum.Actinobacteria.id.400	rs6759321	T	0.07402	0.01148	1.79e-10	17915
phylum	phylum.Actinobacteria.id.400	rs6716536	T	0.07339	0.0115	2.39e-10	17915
phylum	phylum.Actinobacteria.id.400	rs12620033	C	0.07625	0.01176	2.4e-10	18123
phylum	phylum.Actinobacteria.id.400	rs309164	C	0.0761	0.01184	3.75e-10	18123
phylum	phylum.Actinobacteria.id.400	rs1561277	A	0.07233	0.01146	4.38e-10	17915
phylum	phylum.Actinobacteria.id.400	rs3754686	T	0.07462	0.01174	4.84e-10	18123
phylum	phylum.Actinobacteria.id.400	rs12988076	C	0.07445	0.01174	5.53e-10	18123
phylum	phylum.Actinobacteria.id.400	rs309149	T	0.07516	0.01184	5.97e-10	18123
phylum	phylum.Actinobacteria.id.400	rs6742283	A	0.07433	0.01175	6.51e-10	18119
phylum	phylum.Actinobacteria.id.400	rs6719488	G	0.0739	0.01174	7.21e-10	18123
phylum	phylum.Actinobacteria.id.400	rs2322660	C	0.07388	0.01174	7.29e-10	18123
phylum	phylum.Actinobacteria.id.400	rs892715	T	0.07365	0.01174	8.23e-10	18123
phylum	phylum.Actinobacteria.id.400	rs748841	C	0.07367	0.01174	8.24e-10	18123
phylum	phylum.Actinobacteria.id.400	rs3769005	C	0.07333	0.01174	9.14e-10	18123
phylum	phylum.Actinobacteria.id.400	rs745500	G	0.07339	0.01174	9.78e-10	18123
phylum	phylum.Actinobacteria.id.400	rs12475139	A	0.07158	0.01163	1.01e-09	17915
phylum	phylum.Actinobacteria.id.400	rs11681248	C	0.06916	0.01124	1.08e-09	18115
phylum	phylum.Actinobacteria.id.400	rs2164210	T	0.07309	0.01174	1.1e-09	18123
phylum	phylum.Actinobacteria.id.400	rs3739020	G	0.07491	0.01201	1.29e-09	18118
phylum	phylum.Actinobacteria.id.400	rs2322659	T	0.07424	0.01199	1.71e-09	18123
phylum	phylum.Actinobacteria.id.400	rs1470457	G	0.07298	0.01201	3.21e-09	18123
phylum	phylum.Actinobacteria.id.400	rs309137	C	0.0696	0.01164	4.24e-09	18123
phylum	phylum.Actinobacteria.id.400	rs7587285	C	0.09343	0.01589	4.61e-09	18123
phylum	phylum.Actinobacteria.id.400	rs4954551	A	0.09287	0.01591	5.07e-09	18123
phylum	phylum.Actinobacteria.id.400	rs2278683	C	0.09335	0.0159	5.28e-09	18122
phylum	phylum.Actinobacteria.id.400	rs11693502	C	0.06648	0.01132	6.06e-09	18122
phylum	phylum.Actinobacteria.id.400	rs749873	C	0.0662	0.01125	6.37e-09	18123
phylum	phylum.Actinobacteria.id.400	rs11893318	C	0.09235	0.01591	7.82e-09	18122
phylum	phylum.Actinobacteria.id.400	rs71348714	G	0.06929	0.01191	1.13e-08	18123
phylum	phylum.Actinobacteria.id.400	rs313519	C	0.06904	0.01192	1.17e-08	18123
phylum	phylum.Actinobacteria.id.400	rs17261772	C	0.06867	0.01185	1.18e-08	17915
phylum	phylum.Actinobacteria.id.400	rs313526	T	0.06909	0.01191	1.24e-08	18123
phylum	phylum.Actinobacteria.id.400	rs313528	A	0.06906	0.01191	1.25e-08	18123
phylum	phylum.Actinobacteria.id.400	rs313518	T	0.06907	0.01191	1.26e-08	18123
phylum	phylum.Actinobacteria.id.400	rs1446584	G	0.06861	0.01191	1.48e-08	18123
phylum	phylum.Actinobacteria.id.400	rs7355359	C	0.06859	0.01191	1.61e-08	18123
phylum	phylum.Actinobacteria.id.400	rs11684545	G	0.06879	0.01196	1.64e-08	18123
phylum	phylum.Actinobacteria.id.400	rs4954280	G	0.06838	0.01191	1.66e-08	18123
phylum	phylum.Actinobacteria.id.400	rs313517	G	0.06838	0.01191	1.72e-08	18123
phylum	phylum.Actinobacteria.id.400	rs313524	T	0.06834	0.01191	1.74e-08	18123
phylum	phylum.Actinobacteria.id.400	rs6720287	G	0.0682	0.01191	1.79e-08	18123
phylum	phylum.Actinobacteria.id.400	rs1011361	G	0.06865	0.01196	1.79e-08	18122
phylum	phylum.Actinobacteria.id.400	rs2034276	T	0.0682	0.01191	1.81e-08	18123
phylum	phylum.Actinobacteria.id.400	rs6430589	G	0.06837	0.01196	1.86e-08	18122
phylum	phylum.Actinobacteria.id.400	rs10928546	C	0.06829	0.01196	2e-08	18123
phylum	phylum.Actinobacteria.id.400	rs313523	A	0.06792	0.01192	2.03e-08	18123
phylum	phylum.Actinobacteria.id.400	rs6715856	C	0.06787	0.01191	2.06e-08	18123
phylum	phylum.Actinobacteria.id.400	rs656326	C	0.06769	0.01191	2.28e-08	18123
phylum	phylum.Actinobacteria.id.400	rs313522	A	0.06766	0.01192	2.34e-08	18123
phylum	phylum.Actinobacteria.id.400	rs71348715	G	0.0681	0.01196	2.4e-08	18123
phylum	phylum.Actinobacteria.id.400	rs6755383	T	0.06747	0.01191	2.52e-08	18123
phylum	phylum.Actinobacteria.id.400	rs13412397	G	0.0679	0.01193	2.56e-08	18123
phylum	phylum.Actinobacteria.id.400	rs62160860	C	0.09053	0.01612	2.61e-08	18118
phylum	phylum.Actinobacteria.id.400	rs2082729	C	0.06781	0.01196	2.78e-08	18123
phylum	phylum.Actinobacteria.id.400	rs6723108	T	0.05819	0.01099	2.84e-08	18123
phylum	phylum.Actinobacteria.id.400	rs7608045	C	0.06713	0.01191	2.99e-08	18123
phylum	phylum.Actinobacteria.id.400	rs11679508	A	0.06752	0.01193	3.07e-08	18123
phylum	phylum.Actinobacteria.id.400	rs1438305	C	0.06754	0.01196	3.13e-08	18123
phylum	phylum.Actinobacteria.id.400	rs12998016	C	0.06748	0.01197	3.13e-08	18122
phylum	phylum.Actinobacteria.id.400	rs10928542	A	0.06699	0.01191	3.16e-08	18123
phylum	phylum.Actinobacteria.id.400	rs4954276	G	0.06714	0.01191	3.28e-08	18123
phylum	phylum.Actinobacteria.id.400	rs10202489	G	0.0674	0.01194	3.29e-08	18123
phylum	phylum.Actinobacteria.id.400	rs1438304	A	0.06742	0.01196	3.33e-08	18123
phylum	phylum.Actinobacteria.id.400	rs28453840	G	0.06704	0.01195	3.74e-08	18122
phylum	phylum.Actinobacteria.id.400	rs4954279	A	0.06661	0.01191	3.75e-08	18123
phylum	phylum.Actinobacteria.id.400	rs12619365	T	0.06678	0.01195	3.87e-08	18123
phylum	phylum.Actinobacteria.id.400	rs13413639	A	0.0666	0.01191	3.96e-08	18123
phylum	phylum.Actinobacteria.id.400	rs12998387	A	0.06703	0.01195	4e-08	18123
phylum	phylum.Actinobacteria.id.400	rs3213889	A	0.06703	0.01196	4.12e-08	18123
phylum	phylum.Actinobacteria.id.400	rs10192827	G	0.06681	0.01196	4.32e-08	18120
phylum	phylum.Actinobacteria.id.400	rs10195620	A	0.06675	0.01197	4.45e-08	18123
phylum	phylum.Actinobacteria.id.400	rs10173394	C	0.06667	0.01195	4.67e-08	18123
phylum	phylum.Actinobacteria.id.400	rs1438307	G	0.06663	0.01196	4.68e-08	18123
phylum	phylum.Actinobacteria.id.400	rs2680880	A	0.06067	0.01092	5.46e-08	18123
phylum	phylum.Actinobacteria.id.400	rs932206	C	0.05942	0.01094	6.12e-08	17915
phylum	phylum.Actinobacteria.id.400	rs12994270	T	0.06611	0.01195	6.28e-08	18123
phylum	phylum.Actinobacteria.id.400	rs1869829	G	0.06435	0.01182	6.87e-08	18123
phylum	phylum.Actinobacteria.id.400	rs12469709	C	0.06588	0.01197	6.98e-08	18123
phylum	phylum.Actinobacteria.id.400	rs1374329	G	0.06618	0.01215	1.09e-07	18123
phylum	phylum.Actinobacteria.id.400	rs3768998	T	0.08732	0.01644	1.1e-07	18122
phylum	phylum.Actinobacteria.id.400	rs2011946	C	0.06092	0.01133	1.11e-07	18116
phylum	phylum.Actinobacteria.id.400	rs2304599	C	0.06683	0.01233	1.26e-07	18123
phylum	phylum.Actinobacteria.id.400	rs10188066	G	0.06602	0.01232	1.71e-07	18123
phylum	phylum.Actinobacteria.id.400	rs9287442	A	0.06621	0.01228	1.71e-07	18123
phylum	phylum.Actinobacteria.id.400	rs2278544	A	0.06608	0.01229	1.84e-07	18123
phylum	phylum.Actinobacteria.id.400	rs10928545	A	0.06608	0.01228	1.95e-07	18123
phylum	phylum.Actinobacteria.id.400	rs6760329	A	0.0657	0.01232	1.97e-07	18123
phylum	phylum.Actinobacteria.id.400	rs10928554	T	0.08953	0.01658	2.26e-07	17915
phylum	phylum.Actinobacteria.id.400	rs12616520	A	0.06546	0.01228	2.38e-07	18123
phylum	phylum.Actinobacteria.id.400	rs1879087	C	0.10168	0.02165	2.48e-07	11920
phylum	phylum.Actinobacteria.id.400	rs4954513	A	0.08622	0.01648	2.54e-07	18123
phylum	phylum.Actinobacteria.id.400	rs10187402	G	0.06118	0.01186	2.62e-07	18115
phylum	phylum.Actinobacteria.id.400	rs1030764	C	0.06524	0.01233	2.63e-07	18123
phylum	phylum.Actinobacteria.id.400	rs935613	T	0.06135	0.01186	2.68e-07	18123
phylum	phylum.Actinobacteria.id.400	rs4429415	C	0.05737	0.01109	2.74e-07	18123
phylum	phylum.Actinobacteria.id.400	rs16832275	G	0.08293	0.01589	2.96e-07	18123
phylum	phylum.Actinobacteria.id.400	rs2164332	C	0.08225	0.01588	3.4e-07	18123
phylum	phylum.Actinobacteria.id.400	rs3769002	C	0.08455	0.01649	3.83e-07	18123
phylum	phylum.Actinobacteria.id.400	rs4954556	A	0.11306	0.02355	3.83e-07	10790
phylum	phylum.Actinobacteria.id.400	rs56263017	C	0.08453	0.01649	3.83e-07	18123
phylum	phylum.Actinobacteria.id.400	rs10841473	G	-0.05977	0.01171	3.85e-07	18120
phylum	phylum.Actinobacteria.id.400	rs16832156	A	0.08237	0.01591	4.36e-07	18122
phylum	phylum.Actinobacteria.id.400	rs6752519	T	0.08421	0.01646	4.44e-07	18123
phylum	phylum.Actinobacteria.id.400	rs309126	C	0.07976	0.01547	4.5e-07	18123
phylum	phylum.Actinobacteria.id.400	rs2322725	C	0.08129	0.01589	4.53e-07	18123
phylum	phylum.Actinobacteria.id.400	rs16832200	C	0.08148	0.01589	4.56e-07	18123
phylum	phylum.Actinobacteria.id.400	rs3820794	C	0.06368	0.01231	5e-07	18123
phylum	phylum.Actinobacteria.id.400	rs4561607	T	0.05613	0.01115	5.65e-07	18122
phylum	phylum.Actinobacteria.id.400	rs10193348	G	0.07216	0.01494	5.73e-07	18123
phylum	phylum.Actinobacteria.id.400	rs1530559	G	0.05358	0.01086	5.91e-07	17915
phylum	phylum.Actinobacteria.id.400	rs6714750	G	0.06097	0.01198	5.97e-07	17915
phylum	phylum.Actinobacteria.id.400	rs1375132	G	0.05969	0.01184	6.01e-07	18120
phylum	phylum.Actinobacteria.id.400	rs309132	G	0.08357	0.01627	6.01e-07	18123
phylum	phylum.Actinobacteria.id.400	rs3213871	T	0.08315	0.01653	6.06e-07	18123
phylum	phylum.Actinobacteria.id.400	rs7608980	A	0.08407	0.0165	6.2e-07	18123
phylum	phylum.Actinobacteria.id.400	rs12478902	C	0.08142	0.0161	6.42e-07	18121
phylum	phylum.Actinobacteria.id.400	rs11679933	G	0.05717	0.01133	6.46e-07	18116
phylum	phylum.Actinobacteria.id.400	rs7568525	A	0.07133	0.01498	6.54e-07	18123
phylum	phylum.Actinobacteria.id.400	rs12328663	C	0.07169	0.01494	6.62e-07	18123
phylum	phylum.Actinobacteria.id.400	rs16832138	A	0.08372	0.0165	6.79e-07	18123
phylum	phylum.Actinobacteria.id.400	rs10208624	T	0.07118	0.01498	6.98e-07	18123
phylum	phylum.Actinobacteria.id.400	rs6747073	C	0.05929	0.01183	7.06e-07	18120
phylum	phylum.Actinobacteria.id.400	rs6430593	A	0.0809	0.01589	7.15e-07	18123
phylum	phylum.Actinobacteria.id.400	rs2874739	T	0.07165	0.01494	7.24e-07	18123
phylum	phylum.Actinobacteria.id.400	rs10928513	T	0.05241	0.01095	7.39e-07	18122
phylum	phylum.Actinobacteria.id.400	rs3754690	T	0.08538	0.01705	7.41e-07	18123
phylum	phylum.Actinobacteria.id.400	rs56067372	T	0.0834	0.0165	7.42e-07	18123
phylum	phylum.Actinobacteria.id.400	rs56903548	T	0.07153	0.01494	7.72e-07	18123
phylum	phylum.Actinobacteria.id.400	rs7422031	T	0.07151	0.01494	7.94e-07	18123
phylum	phylum.Actinobacteria.id.400	rs4450544	T	0.05509	0.01108	8.03e-07	18123
phylum	phylum.Actinobacteria.id.400	rs1979033	A	0.05113	0.01085	8.53e-07	18116
phylum	phylum.Actinobacteria.id.400	rs13389481	A	0.07234	0.0153	8.74e-07	18120
phylum	phylum.Actinobacteria.id.400	rs7581382	C	-0.0608	0.01346	8.82e-07	16995
phylum	phylum.Actinobacteria.id.400	rs11898045	C	0.07064	0.01495	8.91e-07	18123
phylum	phylum.Actinobacteria.id.400	rs61087958	T	0.07094	0.01496	9.06e-07	18123
phylum	phylum.Actinobacteria.id.400	rs4954220	A	0.07062	0.01498	9.41e-07	18123
phylum	phylum.Actinobacteria.id.400	rs7573600	C	0.07062	0.01495	9.5e-07	18123
phylum	phylum.Actinobacteria.id.400	rs6430561	T	0.0707	0.01498	9.51e-07	18123
phylum	phylum.Actinobacteria.id.400	rs4349285	G	0.05476	0.01109	9.83e-07	18123
phylum	phylum.Actinobacteria.id.400	rs58327215	C	0.07046	0.01498	9.96e-07	18123
phylum	phylum.Actinobacteria.id.400	rs58426504	G	0.0703	0.01495	1.01e-06	18123
phylum	phylum.Actinobacteria.id.400	rs12989104	T	0.05444	0.01113	1.11e-06	18116
phylum	phylum.Actinobacteria.id.400	rs12105842	C	0.05448	0.01111	1.17e-06	18123
phylum	phylum.Actinobacteria.id.400	rs2290518	A	0.07012	0.01495	1.19e-06	18123
phylum	phylum.Actinobacteria.id.400	rs74037001	G	-0.07965	0.01647	1.21e-06	17312
phylum	phylum.Actinobacteria.id.400	rs1842796	A	0.05411	0.01109	1.24e-06	18123
phylum	phylum.Actinobacteria.id.400	rs2016636	A	0.05806	0.01186	1.26e-06	18123
phylum	phylum.Actinobacteria.id.400	rs6741481	G	0.0698	0.01495	1.33e-06	18123
phylum	phylum.Actinobacteria.id.400	rs58697996	A	0.0696	0.01499	1.33e-06	18123
phylum	phylum.Actinobacteria.id.400	rs55634455	C	0.08294	0.01704	1.36e-06	18123
phylum	phylum.Actinobacteria.id.400	rs4530308	C	0.05397	0.01109	1.38e-06	18123
phylum	phylum.Actinobacteria.id.400	rs78141345	A	0.08295	0.01704	1.39e-06	18123
phylum	phylum.Actinobacteria.id.400	rs74266324	A	0.06483	0.01371	1.44e-06	17915
phylum	phylum.Actinobacteria.id.400	rs2164331	T	0.08079	0.01651	1.45e-06	18123
phylum	phylum.Actinobacteria.id.400	rs12465650	G	0.05373	0.01108	1.47e-06	18123
phylum	phylum.Actinobacteria.id.400	rs55888705	A	0.05299	0.01096	1.47e-06	18121
phylum	phylum.Actinobacteria.id.400	rs4954214	T	0.06976	0.015	1.5e-06	18123
phylum	phylum.Actinobacteria.id.400	rs10209482	C	0.06965	0.01516	1.5e-06	18123
phylum	phylum.Actinobacteria.id.400	rs998451	G	0.05007	0.011	1.53e-06	18122
phylum	phylum.Actinobacteria.id.400	rs16855656	G	0.07652	0.01557	1.55e-06	18123
phylum	phylum.Actinobacteria.id.400	rs62168941	T	0.0697	0.01499	1.57e-06	18123
phylum	phylum.Actinobacteria.id.400	rs3754692	C	0.05962	0.01207	1.58e-06	18123
phylum	phylum.Actinobacteria.id.400	rs62168942	C	0.06959	0.01499	1.62e-06	18123
phylum	phylum.Actinobacteria.id.400	rs3769011	T	0.08162	0.01711	1.64e-06	18123
phylum	phylum.Actinobacteria.id.400	rs62160866	G	0.10952	0.02417	1.64e-06	10790
phylum	phylum.Actinobacteria.id.400	rs13427494	A	0.06934	0.01517	1.66e-06	18123
phylum	phylum.Actinobacteria.id.400	rs10167901	T	0.06939	0.015	1.67e-06	18123
phylum	phylum.Actinobacteria.id.400	rs4953947	C	0.06929	0.015	1.68e-06	18123
phylum	phylum.Actinobacteria.id.400	rs1900741	T	0.0637	0.0129	1.69e-06	18123
phylum	phylum.Actinobacteria.id.400	rs4953948	G	0.06921	0.015	1.74e-06	18123
phylum	phylum.Actinobacteria.id.400	rs921859	G	0.0693	0.01499	1.74e-06	18123
phylum	phylum.Actinobacteria.id.400	rs10167809	T	0.06922	0.015	1.75e-06	18123
phylum	phylum.Actinobacteria.id.400	rs10167884	T	0.06922	0.015	1.75e-06	18123
phylum	phylum.Actinobacteria.id.400	rs13410870	A	0.06892	0.01495	1.78e-06	18123
phylum	phylum.Actinobacteria.id.400	rs2017831	T	0.06929	0.01499	1.78e-06	18123
phylum	phylum.Actinobacteria.id.400	rs6738563	T	0.04976	0.01085	1.81e-06	18117
phylum	phylum.Actinobacteria.id.400	rs4954216	A	0.06908	0.015	1.83e-06	18123
phylum	phylum.Actinobacteria.id.400	rs62448869	T	-0.05121	0.01078	1.83e-06	17915
phylum	phylum.Actinobacteria.id.400	rs7601696	A	0.06921	0.01499	1.87e-06	18123
phylum	phylum.Actinobacteria.id.400	rs4954445	A	0.0812	0.01711	1.88e-06	18123
phylum	phylum.Actinobacteria.id.400	rs7577258	A	0.06916	0.01499	1.89e-06	18123
phylum	phylum.Actinobacteria.id.400	rs4953946	G	0.06899	0.015	1.89e-06	18123
phylum	phylum.Actinobacteria.id.400	rs4954217	T	0.06915	0.01499	1.9e-06	18123
phylum	phylum.Actinobacteria.id.400	rs10460330	G	0.05346	0.0111	1.92e-06	18123
phylum	phylum.Actinobacteria.id.400	rs6729961	G	0.09167	0.01958	1.93e-06	15214
phylum	phylum.Actinobacteria.id.400	rs7565268	C	0.06903	0.01499	1.98e-06	18123
phylum	phylum.Actinobacteria.id.400	rs10182750	C	0.06891	0.015	1.99e-06	18123
phylum	phylum.Actinobacteria.id.400	rs4954215	A	0.06896	0.015	2e-06	18123
phylum	phylum.Actinobacteria.id.400	rs13409400	C	0.06894	0.01499	2e-06	18123
phylum	phylum.Actinobacteria.id.400	rs10186594	G	0.06893	0.01499	2.01e-06	18123
phylum	phylum.Actinobacteria.id.400	rs12465088	A	0.05341	0.01115	2.14e-06	18122
phylum	phylum.Actinobacteria.id.400	rs7603805	G	0.06858	0.01494	2.14e-06	18123
phylum	phylum.Actinobacteria.id.400	rs1942055	C	0.04996	0.01099	2.15e-06	18116
phylum	phylum.Actinobacteria.id.400	rs7565149	A	0.06876	0.01499	2.15e-06	18123
phylum	phylum.Actinobacteria.id.400	rs62448871	C	-0.05052	0.01072	2.15e-06	18113
phylum	phylum.Actinobacteria.id.400	rs7601683	T	0.06876	0.01499	2.17e-06	18123
phylum	phylum.Actinobacteria.id.400	rs4954221	A	0.06803	0.01498	2.18e-06	18123
phylum	phylum.Actinobacteria.id.400	rs10496736	G	0.09043	0.01958	2.25e-06	15214
phylum	phylum.Actinobacteria.id.400	rs61470941	C	0.08013	0.01709	2.26e-06	18123
phylum	phylum.Actinobacteria.id.400	rs12233092	A	0.0767	0.01598	2.27e-06	18118
phylum	phylum.Actinobacteria.id.400	rs1482581	C	0.05276	0.01109	2.27e-06	18123
phylum	phylum.Actinobacteria.id.400	rs56174523	C	0.06851	0.015	2.27e-06	18123
phylum	phylum.Actinobacteria.id.400	rs7419356	A	0.05299	0.0111	2.32e-06	18123
phylum	phylum.Actinobacteria.id.400	rs13402112	C	0.06843	0.015	2.32e-06	18123
phylum	phylum.Actinobacteria.id.400	rs11888951	C	0.06836	0.015	2.33e-06	18123
phylum	phylum.Actinobacteria.id.400	rs6760553	G	0.0683	0.015	2.4e-06	18123
phylum	phylum.Actinobacteria.id.400	rs4480940	C	0.05265	0.01108	2.41e-06	18123
phylum	phylum.Actinobacteria.id.400	rs62168934	G	0.06839	0.015	2.42e-06	18123
phylum	phylum.Actinobacteria.id.400	rs13413872	T	0.06827	0.015	2.44e-06	18123
phylum	phylum.Actinobacteria.id.400	rs584226	C	0.07733	0.01614	2.48e-06	18123
phylum	phylum.Actinobacteria.id.400	rs62448887	C	-0.0504	0.01076	2.48e-06	18117
phylum	phylum.Actinobacteria.id.400	rs8047955	A	0.05207	0.01108	2.5e-06	18113
phylum	phylum.Actinobacteria.id.400	rs58080116	G	0.08036	0.0171	2.54e-06	18123
phylum	phylum.Actinobacteria.id.400	rs6430601	T	0.06974	0.01526	2.54e-06	18119
phylum	phylum.Actinobacteria.id.400	rs3739022	A	0.07974	0.0171	2.55e-06	18123
phylum	phylum.Actinobacteria.id.400	rs6742013	C	0.0679	0.01517	2.56e-06	18123
phylum	phylum.Actinobacteria.id.400	rs56211644	C	0.0805	0.01703	2.58e-06	18123
phylum	phylum.Actinobacteria.id.400	rs16831498	C	0.06813	0.0152	2.68e-06	18123
phylum	phylum.Actinobacteria.id.400	rs60376570	A	0.08008	0.01711	2.71e-06	18123
phylum	phylum.Actinobacteria.id.400	rs12992815	G	0.07935	0.01697	2.73e-06	18123
phylum	phylum.Actinobacteria.id.400	rs60350840	G	0.06797	0.015	2.75e-06	18123
phylum	phylum.Actinobacteria.id.400	rs2322812	G	0.07999	0.0171	2.75e-06	18123
phylum	phylum.Actinobacteria.id.400	rs10174944	T	0.06791	0.015	2.77e-06	18122
phylum	phylum.Actinobacteria.id.400	rs60433564	C	0.08966	0.01958	2.8e-06	15214
phylum	phylum.Actinobacteria.id.400	rs13035345	C	0.05243	0.0111	2.85e-06	18123
phylum	phylum.Actinobacteria.id.400	rs57543738	C	0.07977	0.01713	2.85e-06	18123
phylum	phylum.Actinobacteria.id.400	rs13008147	G	-0.05448	0.01224	2.99e-06	16995
phylum	phylum.Actinobacteria.id.400	rs6749119	G	0.06711	0.01494	3.01e-06	18123
phylum	phylum.Actinobacteria.id.400	rs2874874	C	0.07961	0.0171	3.06e-06	18123
phylum	phylum.Actinobacteria.id.400	rs62448870	G	-0.04995	0.01078	3.13e-06	17915
phylum	phylum.Actinobacteria.id.400	rs17293519	G	0.06694	0.01494	3.17e-06	18123
phylum	phylum.Actinobacteria.id.400	rs62287787	T	0.05121	0.01096	3.25e-06	18121
phylum	phylum.Actinobacteria.id.400	rs11897204	C	0.06697	0.01495	3.3e-06	18123
phylum	phylum.Actinobacteria.id.400	rs55912948	G	0.05092	0.01091	3.4e-06	18122
phylum	phylum.Actinobacteria.id.400	rs4954633	T	0.08718	0.01944	3.46e-06	15214
phylum	phylum.Actinobacteria.id.400	rs34284163	A	-0.06265	0.01363	3.7e-06	18120
phylum	phylum.Actinobacteria.id.400	rs11884903	C	0.06691	0.01514	3.71e-06	18123
phylum	phylum.Actinobacteria.id.400	rs6706466	G	0.0664	0.01495	3.76e-06	18123
phylum	phylum.Actinobacteria.id.400	rs2305248	G	0.06631	0.01495	3.79e-06	18123
phylum	phylum.Actinobacteria.id.400	rs2874834	G	0.05768	0.01211	3.92e-06	18123
phylum	phylum.Actinobacteria.id.400	rs6739713	G	0.0571	0.01208	4.06e-06	18123
phylum	phylum.Actinobacteria.id.400	rs9833771	T	0.04873	0.01062	4.24e-06	18123
phylum	phylum.Actinobacteria.id.400	rs60475440	C	0.05024	0.01091	4.55e-06	18122
phylum	phylum.Actinobacteria.id.400	rs80274970	T	0.08572	0.01857	4.58e-06	17625
phylum	phylum.Actinobacteria.id.400	rs6709763	A	0.06634	0.015	4.58e-06	18123
phylum	phylum.Actinobacteria.id.400	rs55657163	A	0.05044	0.01098	4.61e-06	18121
phylum	phylum.Actinobacteria.id.400	rs57074605	C	0.05021	0.01091	4.62e-06	18122
phylum	phylum.Actinobacteria.id.400	rs7594509	T	0.06542	0.01498	4.69e-06	18123
phylum	phylum.Actinobacteria.id.400	rs72972104	A	0.08589	0.01945	4.7e-06	15214
phylum	phylum.Actinobacteria.id.400	rs1397793	G	-0.05146	0.01112	4.77e-06	17915
phylum	phylum.Actinobacteria.id.400	rs6721838	G	0.06561	0.01502	4.79e-06	18123
phylum	phylum.Actinobacteria.id.400	rs57829242	G	0.06636	0.01514	4.88e-06	18123
phylum	phylum.Actinobacteria.id.400	rs11897217	T	0.06516	0.01498	4.93e-06	18123
phylum	phylum.Actinobacteria.id.400	rs7605229	T	0.06627	0.01517	4.93e-06	18123
phylum	phylum.Actinobacteria.id.400	rs67856226	G	0.05006	0.01091	4.99e-06	18122
phylum	phylum.Actinobacteria.id.400	rs13006808	C	0.05158	0.01142	5.04e-06	18117
phylum	phylum.Actinobacteria.id.400	rs1551497	C	0.066	0.015	5.1e-06	18122
phylum	phylum.Actinobacteria.id.400	rs58764609	T	0.04989	0.01091	5.31e-06	18122
phylum	phylum.Actinobacteria.id.400	rs6496870	T	0.05044	0.01134	5.49e-06	18123
phylum	phylum.Actinobacteria.id.400	rs857444	C	0.04971	0.01095	5.52e-06	18121
phylum	phylum.Actinobacteria.id.400	rs6705610	G	0.06472	0.01495	5.59e-06	18123
phylum	phylum.Actinobacteria.id.400	rs11890844	G	0.06565	0.01502	5.63e-06	18122
phylum	phylum.Actinobacteria.id.400	rs13402101	A	0.06565	0.01502	5.67e-06	18122
phylum	phylum.Actinobacteria.id.400	rs13399376	G	0.06565	0.01502	5.67e-06	18122
phylum	phylum.Actinobacteria.id.400	rs12528285	C	0.08058	0.01801	5.83e-06	18123
phylum	phylum.Actinobacteria.id.400	rs56369660	G	0.06529	0.01495	5.92e-06	18123
phylum	phylum.Actinobacteria.id.400	rs4954226	C	0.06569	0.01514	5.95e-06	18123
phylum	phylum.Actinobacteria.id.400	rs6704561	T	0.05352	0.0117	5.98e-06	17915
phylum	phylum.Actinobacteria.id.400	rs35215526	A	0.08148	0.01776	6.02e-06	18117
phylum	phylum.Actinobacteria.id.400	rs72970286	G	0.08647	0.01928	6.03e-06	15212
phylum	phylum.Actinobacteria.id.400	rs4954242	G	0.06658	0.01525	6.09e-06	18123
phylum	phylum.Actinobacteria.id.400	rs62170081	G	0.08632	0.01958	6.51e-06	15214
phylum	phylum.Actinobacteria.id.400	rs6737635	T	0.06522	0.015	6.66e-06	18123
phylum	phylum.Actinobacteria.id.400	rs2322445	A	0.06437	0.01497	6.69e-06	18123
phylum	phylum.Actinobacteria.id.400	rs62287783	A	0.04932	0.01091	6.86e-06	18122
phylum	phylum.Actinobacteria.id.400	rs16831264	C	0.0649	0.01496	6.96e-06	18122
phylum	phylum.Actinobacteria.id.400	rs4954570	C	0.05392	0.01218	7.04e-06	18119
phylum	phylum.Actinobacteria.id.400	rs1441337	T	0.0506	0.01156	7.53e-06	18122
phylum	phylum.Actinobacteria.id.400	rs62287786	G	0.04908	0.01091	7.55e-06	18122
phylum	phylum.Actinobacteria.id.400	rs10513350	C	0.09132	0.01971	7.71e-06	16796
phylum	phylum.Actinobacteria.id.400	rs7673556	C	0.04911	0.01092	7.71e-06	18120
phylum	phylum.Actinobacteria.id.400	rs13408096	T	0.06454	0.01497	7.87e-06	18122
phylum	phylum.Actinobacteria.id.400	rs10871420	G	0.04928	0.01103	8.01e-06	18123
phylum	phylum.Actinobacteria.id.400	rs4954213	T	0.06455	0.01497	8.11e-06	18122
phylum	phylum.Actinobacteria.id.400	rs6745996	G	0.06768	0.01579	8.16e-06	18123
phylum	phylum.Actinobacteria.id.400	rs62287778	C	0.04894	0.01092	8.16e-06	18119
phylum	phylum.Actinobacteria.id.400	rs6727889	T	0.06497	0.01518	8.27e-06	18123
phylum	phylum.Actinobacteria.id.400	rs62168847	C	0.07958	0.01767	8.37e-06	18117
phylum	phylum.Actinobacteria.id.400	rs28539813	T	0.04883	0.01092	8.44e-06	18121
phylum	phylum.Actinobacteria.id.400	rs28385412	T	0.04871	0.01091	8.68e-06	18123
phylum	phylum.Actinobacteria.id.400	rs10932451	G	0.04944	0.01105	8.72e-06	18123
phylum	phylum.Actinobacteria.id.400	rs80124826	T	-0.12419	0.02786	8.75e-06	11999
phylum	phylum.Actinobacteria.id.400	rs872151	T	0.07421	0.01684	8.77e-06	18123
phylum	phylum.Actinobacteria.id.400	rs62287785	A	0.0487	0.01091	8.87e-06	18122
phylum	phylum.Actinobacteria.id.400	rs13192624	T	-0.05214	0.01173	9.1e-06	18118
phylum	phylum.Actinobacteria.id.400	rs4312299	C	0.04878	0.01104	9.37e-06	18115
phylum	phylum.Actinobacteria.id.400	rs75211493	G	0.0838	0.01842	9.38e-06	16738
phylum	phylum.Actinobacteria.id.400	rs4954555	C	0.09074	0.02123	9.64e-06	12795
phylum	phylum.Actinobacteria.id.400	rs76355910	T	0.05797	0.01314	9.66e-06	18121
phylum	phylum.Actinobacteria.id.400	rs60274701	A	0.07511	0.01692	9.71e-06	18122
phylum	phylum.Actinobacteria.id.400	rs11936212	C	0.04845	0.01091	9.73e-06	18123
phylum	phylum.Actinobacteria.id.400	rs6743026	T	0.05883	0.01342	9.79e-06	18008
phylum	phylum.Actinobacteria.id.400	rs638382	T	-0.04831	0.01108	9.85e-06	17313
phylum	phylum.Actinobacteria.id.400	rs10200912	A	0.04916	0.01105	9.87e-06	18113
phylum	phylum.Actinobacteria.id.400	rs73659022	T	0.08999	0.01968	9.9e-06	16796
phylum	phylum.Bacteroidetes.id.905	rs73846128	A	-0.06672	0.01331	3.92e-07	18468
phylum	phylum.Bacteroidetes.id.905	rs7631304	G	-0.06625	0.01326	4.01e-07	18468
phylum	phylum.Bacteroidetes.id.905	rs73512608	G	-0.12039	0.02356	4.31e-07	11483
phylum	phylum.Bacteroidetes.id.905	rs55773148	G	-0.11995	0.02356	4.81e-07	11483
phylum	phylum.Bacteroidetes.id.905	rs11929346	C	-0.06549	0.01325	5.51e-07	18468
phylum	phylum.Bacteroidetes.id.905	rs55993203	A	-0.11922	0.02356	5.73e-07	11483
phylum	phylum.Bacteroidetes.id.905	rs35800684	A	-0.06519	0.01325	6.11e-07	18468
phylum	phylum.Bacteroidetes.id.905	rs60610351	A	-0.11908	0.02356	6.23e-07	11483
phylum	phylum.Bacteroidetes.id.905	rs7611599	T	-0.06501	0.01326	6.48e-07	18468
phylum	phylum.Bacteroidetes.id.905	rs56358950	C	-0.11893	0.02356	6.88e-07	11483
phylum	phylum.Bacteroidetes.id.905	rs58269684	T	-0.11861	0.02356	7.17e-07	11483
phylum	phylum.Bacteroidetes.id.905	rs74090639	A	-0.11879	0.02356	7.2e-07	11483
phylum	phylum.Bacteroidetes.id.905	rs74937713	T	-0.06462	0.01319	7.51e-07	18460
phylum	phylum.Bacteroidetes.id.905	rs112343530	C	-0.11694	0.02357	8.14e-07	11483
phylum	phylum.Bacteroidetes.id.905	rs7629132	T	-0.06438	0.01319	8.22e-07	18459
phylum	phylum.Bacteroidetes.id.905	rs58298316	G	-0.11777	0.02356	8.6e-07	11483
phylum	phylum.Bacteroidetes.id.905	rs2210451	G	-0.11723	0.02357	8.65e-07	11483
phylum	phylum.Bacteroidetes.id.905	rs74090627	T	-0.11716	0.02357	8.77e-07	11483
phylum	phylum.Bacteroidetes.id.905	rs7337863	A	-0.11631	0.02375	8.78e-07	11483
phylum	phylum.Bacteroidetes.id.905	rs2150960	C	-0.11706	0.02357	8.81e-07	11483
phylum	phylum.Bacteroidetes.id.905	rs2210454	T	-0.1173	0.02357	8.96e-07	11483
phylum	phylum.Bacteroidetes.id.905	rs112675712	C	-0.11623	0.02357	8.96e-07	11483
phylum	phylum.Bacteroidetes.id.905	rs60614038	A	-0.11734	0.02356	9.57e-07	11483
phylum	phylum.Bacteroidetes.id.905	rs17085771	T	-0.11723	0.02354	9.6e-07	11483
phylum	phylum.Bacteroidetes.id.905	rs73846120	G	-0.06435	0.01331	9.72e-07	18468
phylum	phylum.Bacteroidetes.id.905	rs11920519	G	-0.06392	0.01317	9.75e-07	18465
phylum	phylum.Bacteroidetes.id.905	rs56949730	G	-0.11663	0.02357	9.81e-07	11483
phylum	phylum.Bacteroidetes.id.905	rs71322866	C	-0.06434	0.0133	9.86e-07	18468
phylum	phylum.Bacteroidetes.id.905	rs12486528	A	-0.06467	0.01339	9.92e-07	18468
phylum	phylum.Bacteroidetes.id.905	rs80015632	G	-0.11653	0.02357	1.01e-06	11483
phylum	phylum.Bacteroidetes.id.905	rs9788409	C	-0.11699	0.02354	1.01e-06	11483
phylum	phylum.Bacteroidetes.id.905	rs2210452	A	-0.11629	0.02357	1.02e-06	11483
phylum	phylum.Bacteroidetes.id.905	rs36076607	C	-0.06342	0.01314	1.02e-06	18468
phylum	phylum.Bacteroidetes.id.905	rs11916046	A	-0.06384	0.0132	1.04e-06	18468
phylum	phylum.Bacteroidetes.id.905	rs1996069	C	-0.06416	0.01329	1.07e-06	18468
phylum	phylum.Bacteroidetes.id.905	rs17085818	C	-0.11648	0.02353	1.11e-06	11483
phylum	phylum.Bacteroidetes.id.905	rs111845179	T	0.10196	0.02133	1.18e-06	16527
phylum	phylum.Bacteroidetes.id.905	rs73975615	G	-0.20716	0.04426	1.2e-06	3350
phylum	phylum.Bacteroidetes.id.905	rs34519192	G	-0.06334	0.01318	1.21e-06	18457
phylum	phylum.Bacteroidetes.id.905	rs1040016	T	-0.06331	0.01319	1.26e-06	18468
phylum	phylum.Bacteroidetes.id.905	rs12938514	A	-0.20109	0.0416	1.27e-06	3350
phylum	phylum.Bacteroidetes.id.905	rs2346325	G	-0.06325	0.01319	1.29e-06	18468
phylum	phylum.Bacteroidetes.id.905	rs6794198	T	-0.06318	0.01323	1.29e-06	18457
phylum	phylum.Bacteroidetes.id.905	rs35532963	G	-0.0632	0.01318	1.3e-06	18457
phylum	phylum.Bacteroidetes.id.905	rs907713	C	-0.06352	0.0133	1.31e-06	18468
phylum	phylum.Bacteroidetes.id.905	rs17085798	A	-0.11542	0.02354	1.33e-06	11483
phylum	phylum.Bacteroidetes.id.905	rs2346324	G	-0.06315	0.01319	1.35e-06	18468
phylum	phylum.Bacteroidetes.id.905	rs11916939	A	-0.06311	0.01321	1.38e-06	18468
phylum	phylum.Bacteroidetes.id.905	rs71322864	A	-0.06294	0.01323	1.43e-06	18457
phylum	phylum.Bacteroidetes.id.905	rs12496485	A	-0.06341	0.01332	1.43e-06	18468
phylum	phylum.Bacteroidetes.id.905	rs3946805	G	-0.06293	0.01319	1.44e-06	18468
phylum	phylum.Bacteroidetes.id.905	rs34922683	T	-0.06304	0.01321	1.46e-06	18468
phylum	phylum.Bacteroidetes.id.905	rs13100590	C	-0.06278	0.01319	1.55e-06	18468
phylum	phylum.Bacteroidetes.id.905	rs34046877	C	-0.06257	0.01321	1.58e-06	18457
phylum	phylum.Bacteroidetes.id.905	rs17026821	C	-0.06269	0.01319	1.6e-06	18468
phylum	phylum.Bacteroidetes.id.905	rs35176045	T	-0.06248	0.01326	1.67e-06	18468
phylum	phylum.Bacteroidetes.id.905	rs7338117	G	-0.11394	0.02374	1.68e-06	11483
phylum	phylum.Bacteroidetes.id.905	rs11871360	G	-0.20378	0.04418	1.7e-06	3350
phylum	phylum.Bacteroidetes.id.905	rs13060907	A	-0.06258	0.01324	1.71e-06	18466
phylum	phylum.Bacteroidetes.id.905	rs17085738	G	-0.11394	0.02373	1.71e-06	11483
phylum	phylum.Bacteroidetes.id.905	rs17085746	G	-0.11394	0.02373	1.71e-06	11483
phylum	phylum.Bacteroidetes.id.905	rs2225529	T	-0.11381	0.02375	1.73e-06	11475
phylum	phylum.Bacteroidetes.id.905	rs4474577	A	-0.11648	0.02427	1.82e-06	11002
phylum	phylum.Bacteroidetes.id.905	rs2032750	T	-0.05072	0.01064	1.86e-06	17987
phylum	phylum.Bacteroidetes.id.905	rs6777119	C	-0.06222	0.01319	1.87e-06	18468
phylum	phylum.Bacteroidetes.id.905	rs17026797	T	-0.06217	0.01321	2.05e-06	18466
phylum	phylum.Bacteroidetes.id.905	rs73510191	C	-0.11341	0.02357	2.1e-06	11480
phylum	phylum.Bacteroidetes.id.905	rs6791217	T	-0.06196	0.01325	2.18e-06	18466
phylum	phylum.Bacteroidetes.id.905	rs13097740	A	-0.06142	0.01321	2.23e-06	18466
phylum	phylum.Bacteroidetes.id.905	rs73510178	A	-0.11249	0.02375	2.23e-06	11483
phylum	phylum.Bacteroidetes.id.905	rs35665203	C	-0.06214	0.01332	2.27e-06	18468
phylum	phylum.Bacteroidetes.id.905	rs60660711	A	-0.11258	0.0237	2.3e-06	11481
phylum	phylum.Bacteroidetes.id.905	rs60722059	G	-0.11238	0.02375	2.32e-06	11483
phylum	phylum.Bacteroidetes.id.905	rs61070599	T	-0.11263	0.02373	2.43e-06	11483
phylum	phylum.Bacteroidetes.id.905	rs56335733	T	-0.11287	0.02373	2.48e-06	11483
phylum	phylum.Bacteroidetes.id.905	rs1996068	G	-0.06157	0.01319	2.5e-06	18466
phylum	phylum.Bacteroidetes.id.905	rs60475411	C	-0.06131	0.01316	2.51e-06	18457
phylum	phylum.Bacteroidetes.id.905	rs74090631	G	-0.11197	0.02375	2.59e-06	11483
phylum	phylum.Bacteroidetes.id.905	rs73510184	T	-0.11197	0.02375	2.59e-06	11483
phylum	phylum.Bacteroidetes.id.905	rs7546249	T	-0.05536	0.0118	2.6e-06	18467
phylum	phylum.Bacteroidetes.id.905	rs73512626	A	-0.11218	0.02371	2.6e-06	11483
phylum	phylum.Bacteroidetes.id.905	rs60869989	A	-0.11195	0.02373	2.69e-06	11483
phylum	phylum.Bacteroidetes.id.905	rs71322865	T	-0.06047	0.01314	2.75e-06	18468
phylum	phylum.Bacteroidetes.id.905	rs7337151	C	-0.11171	0.02375	2.77e-06	11483
phylum	phylum.Bacteroidetes.id.905	rs74090626	G	-0.11161	0.02374	2.81e-06	11483
phylum	phylum.Bacteroidetes.id.905	rs60814075	T	-0.11152	0.02374	2.81e-06	11483
phylum	phylum.Bacteroidetes.id.905	rs34986288	A	-0.06178	0.01349	2.9e-06	18463
phylum	phylum.Bacteroidetes.id.905	rs61289215	T	-0.11189	0.02373	2.93e-06	11483
phylum	phylum.Bacteroidetes.id.905	rs7320487	C	-0.11085	0.02374	3e-06	11483
phylum	phylum.Bacteroidetes.id.905	rs7319197	G	-0.11083	0.02373	3e-06	11483
phylum	phylum.Bacteroidetes.id.905	rs73846124	A	-0.06084	0.01326	3.1e-06	18468
phylum	phylum.Bacteroidetes.id.905	rs7491419	G	-0.11126	0.02375	3.12e-06	11483
phylum	phylum.Bacteroidetes.id.905	rs60954548	G	-0.1113	0.02371	3.24e-06	11483
phylum	phylum.Bacteroidetes.id.905	rs75808613	A	-0.11069	0.02375	3.42e-06	11483
phylum	phylum.Bacteroidetes.id.905	rs78745799	T	-0.11069	0.02375	3.42e-06	11483
phylum	phylum.Bacteroidetes.id.905	rs1014718	A	-0.05506	0.01187	3.45e-06	18468
phylum	phylum.Bacteroidetes.id.905	rs17085756	A	-0.11079	0.02371	3.56e-06	11483
phylum	phylum.Bacteroidetes.id.905	rs1888900	C	-0.11079	0.02357	3.64e-06	11483
phylum	phylum.Bacteroidetes.id.905	rs17085776	G	-0.11078	0.02371	3.65e-06	11483
phylum	phylum.Bacteroidetes.id.905	rs2183908	C	-0.10981	0.02374	3.69e-06	11483
phylum	phylum.Bacteroidetes.id.905	rs1555070	T	-0.05472	0.01184	3.76e-06	18463
phylum	phylum.Bacteroidetes.id.905	rs74090642	G	-0.11069	0.02373	3.78e-06	11483
phylum	phylum.Bacteroidetes.id.905	rs17085809	G	-0.11018	0.0237	3.79e-06	11483
phylum	phylum.Bacteroidetes.id.905	rs17085765	C	-0.1105	0.02371	3.87e-06	11483
phylum	phylum.Bacteroidetes.id.905	rs17085785	T	-0.11022	0.02371	3.94e-06	11483
phylum	phylum.Bacteroidetes.id.905	rs13291169	C	0.06833	0.01481	3.97e-06	17647
phylum	phylum.Bacteroidetes.id.905	rs1022523	G	-0.05433	0.01181	4.12e-06	18467
phylum	phylum.Bacteroidetes.id.905	rs2138406	T	0.05965	0.01312	4.14e-06	18467
phylum	phylum.Bacteroidetes.id.905	rs17085791	C	-0.1094	0.0237	4.44e-06	11483
phylum	phylum.Bacteroidetes.id.905	rs13291434	T	0.06877	0.01491	4.6e-06	17534
phylum	phylum.Bacteroidetes.id.905	rs2875575	C	-0.10963	0.02359	4.61e-06	11483
phylum	phylum.Bacteroidetes.id.905	rs73510192	C	-0.10998	0.02406	4.65e-06	11002
phylum	phylum.Bacteroidetes.id.905	rs59082732	G	-0.10971	0.02371	4.72e-06	11483
phylum	phylum.Bacteroidetes.id.905	rs12486971	C	-0.06107	0.01358	4.82e-06	18461
phylum	phylum.Bacteroidetes.id.905	rs1325597	T	-0.05404	0.01185	4.83e-06	18468
phylum	phylum.Bacteroidetes.id.905	rs1888899	T	-0.10966	0.02358	4.86e-06	11483
phylum	phylum.Bacteroidetes.id.905	rs7857688	A	0.06355	0.014	5.04e-06	17657
phylum	phylum.Bacteroidetes.id.905	rs7157380	C	0.09559	0.02123	5.31e-06	17431
phylum	phylum.Bacteroidetes.id.905	rs17343978	A	-0.05599	0.01198	5.71e-06	18468
phylum	phylum.Bacteroidetes.id.905	rs73510188	A	-0.10864	0.02406	5.85e-06	11002
phylum	phylum.Bacteroidetes.id.905	rs73510190	C	-0.10864	0.02406	5.85e-06	11002
phylum	phylum.Bacteroidetes.id.905	rs929878	C	-0.05381	0.01211	6.53e-06	18468
phylum	phylum.Bacteroidetes.id.905	rs73975618	G	-0.18926	0.0428	6.77e-06	3350
phylum	phylum.Bacteroidetes.id.905	rs72706335	T	-0.22319	0.04934	7.13e-06	3820
phylum	phylum.Bacteroidetes.id.905	rs7999780	G	0.05473	0.01236	7.68e-06	18458
phylum	phylum.Bacteroidetes.id.905	rs10451505	A	-0.05287	0.01221	7.87e-06	17987
phylum	phylum.Bacteroidetes.id.905	rs79037	A	-0.05511	0.01198	7.95e-06	18468
phylum	phylum.Bacteroidetes.id.905	rs9648077	T	-0.04788	0.0107	8.1e-06	18464
phylum	phylum.Bacteroidetes.id.905	rs6586324	T	0.04737	0.01051	8.17e-06	18465
phylum	phylum.Bacteroidetes.id.905	rs62531359	T	0.06561	0.01493	8.26e-06	18454
phylum	phylum.Bacteroidetes.id.905	rs34380401	C	-0.05941	0.01358	8.74e-06	18461
phylum	phylum.Bacteroidetes.id.905	rs62575403	C	0.13602	0.03084	8.9e-06	9802
phylum	phylum.Bacteroidetes.id.905	rs2418267	A	0.05936	0.0135	1e-05	17657
phylum	phylum.Cyanobacteria.id.1500	rs2005426	A	-0.14086	0.0268	1.48e-07	6997
phylum	phylum.Cyanobacteria.id.1500	rs789068	G	-0.11119	0.0212	1.48e-07	7189
phylum	phylum.Cyanobacteria.id.1500	rs789069	A	-0.1108	0.02124	1.73e-07	7189
phylum	phylum.Cyanobacteria.id.1500	rs9864379	T	-0.13907	0.02671	1.8e-07	7001
phylum	phylum.Cyanobacteria.id.1500	rs789067	T	-0.11048	0.02121	1.82e-07	7187
phylum	phylum.Cyanobacteria.id.1500	rs9830438	C	-0.13839	0.02671	2.05e-07	7001
phylum	phylum.Cyanobacteria.id.1500	rs900188	G	-0.13801	0.02671	2.51e-07	7000
phylum	phylum.Cyanobacteria.id.1500	rs789063	G	-0.1041	0.02066	6.61e-07	7197
phylum	phylum.Cyanobacteria.id.1500	rs67057512	A	-0.10711	0.0213	7.49e-07	7194
phylum	phylum.Cyanobacteria.id.1500	rs66464540	A	-0.10358	0.02086	1.06e-06	7189
phylum	phylum.Cyanobacteria.id.1500	rs789073	A	-0.1018	0.02069	1.09e-06	7196
phylum	phylum.Cyanobacteria.id.1500	rs9864035	A	-0.12956	0.0267	1.11e-06	6999
phylum	phylum.Cyanobacteria.id.1500	rs76531781	T	-0.23499	0.04877	1.62e-06	3737
phylum	phylum.Cyanobacteria.id.1500	rs789061	A	-0.1006	0.02067	1.77e-06	7196
phylum	phylum.Cyanobacteria.id.1500	rs9883109	C	-0.1257	0.02663	2.12e-06	7001
phylum	phylum.Cyanobacteria.id.1500	rs12493406	T	-0.12703	0.02668	2.87e-06	7001
phylum	phylum.Cyanobacteria.id.1500	rs13062781	A	-0.12015	0.02594	2.99e-06	6998
phylum	phylum.Cyanobacteria.id.1500	rs6773199	A	-0.12292	0.02617	3.04e-06	6999
phylum	phylum.Cyanobacteria.id.1500	rs12486770	A	-0.12627	0.02668	3.28e-06	7001
phylum	phylum.Cyanobacteria.id.1500	rs62231951	T	-0.12608	0.02668	3.37e-06	7001
phylum	phylum.Cyanobacteria.id.1500	rs6442436	T	-0.12276	0.0266	3.52e-06	7000
phylum	phylum.Cyanobacteria.id.1500	rs6780959	G	-0.1225	0.0266	3.61e-06	7000
phylum	phylum.Cyanobacteria.id.1500	rs9748924	T	-0.10007	0.02127	3.68e-06	7195
phylum	phylum.Cyanobacteria.id.1500	rs1010755	T	-0.12233	0.02658	3.8e-06	7001
phylum	phylum.Cyanobacteria.id.1500	rs13072505	G	-0.12219	0.02659	3.85e-06	7001
phylum	phylum.Cyanobacteria.id.1500	rs145461062	T	-0.09985	0.02127	3.89e-06	7195
phylum	phylum.Cyanobacteria.id.1500	rs9863760	T	-0.12011	0.02597	3.9e-06	7000
phylum	phylum.Cyanobacteria.id.1500	rs7148504	G	0.08149	0.01757	3.97e-06	7197
phylum	phylum.Cyanobacteria.id.1500	rs17039205	G	-0.12166	0.0266	4.03e-06	7001
phylum	phylum.Cyanobacteria.id.1500	rs17039208	C	-0.12125	0.02659	4.28e-06	7001
phylum	phylum.Cyanobacteria.id.1500	rs13095126	C	-0.12151	0.0266	4.45e-06	7001
phylum	phylum.Cyanobacteria.id.1500	rs13072444	A	-0.12142	0.0266	4.51e-06	7001
phylum	phylum.Cyanobacteria.id.1500	rs584122	C	-0.14996	0.03244	4.54e-06	7001
phylum	phylum.Cyanobacteria.id.1500	rs10510427	A	-0.1228	0.02638	4.79e-06	7001
phylum	phylum.Cyanobacteria.id.1500	rs13072729	C	-0.1217	0.02662	4.82e-06	6999
phylum	phylum.Cyanobacteria.id.1500	rs13098772	A	-0.12278	0.02664	4.87e-06	6999
phylum	phylum.Cyanobacteria.id.1500	rs2314810	C	-0.21473	0.04601	4.95e-06	4013
phylum	phylum.Cyanobacteria.id.1500	rs13072359	C	-0.12083	0.0266	5.06e-06	7001
phylum	phylum.Cyanobacteria.id.1500	rs13088024	A	-0.12046	0.0266	5.27e-06	7001
phylum	phylum.Cyanobacteria.id.1500	rs77174685	C	-0.24875	0.05389	5.36e-06	3157
phylum	phylum.Cyanobacteria.id.1500	rs12714903	T	-0.12024	0.0266	5.43e-06	7001
phylum	phylum.Cyanobacteria.id.1500	rs13060131	T	-0.12025	0.0266	5.43e-06	7001
phylum	phylum.Cyanobacteria.id.1500	rs12714902	A	-0.12026	0.0266	5.44e-06	7001
phylum	phylum.Cyanobacteria.id.1500	rs12714900	T	-0.12014	0.0266	5.51e-06	7001
phylum	phylum.Cyanobacteria.id.1500	rs615396	G	-0.14776	0.03244	5.64e-06	7001
phylum	phylum.Cyanobacteria.id.1500	rs1567601	A	-0.09874	0.02155	5.82e-06	6761
phylum	phylum.Cyanobacteria.id.1500	rs13072044	T	-0.12232	0.02727	6.13e-06	6565
phylum	phylum.Cyanobacteria.id.1500	rs12491989	G	-0.12017	0.02665	6.14e-06	7001
phylum	phylum.Cyanobacteria.id.1500	rs2553290	A	0.0934	0.02015	6.25e-06	7192
phylum	phylum.Cyanobacteria.id.1500	rs4407129	T	-0.09492	0.02069	6.3e-06	7197
phylum	phylum.Cyanobacteria.id.1500	rs4494631	G	-0.09473	0.02068	6.33e-06	7196
phylum	phylum.Cyanobacteria.id.1500	rs545090	C	-0.14684	0.03244	6.58e-06	7001
phylum	phylum.Cyanobacteria.id.1500	rs616178	A	-0.14642	0.03244	6.83e-06	7001
phylum	phylum.Cyanobacteria.id.1500	rs33957528	T	-0.07751	0.01743	7.93e-06	6761
phylum	phylum.Cyanobacteria.id.1500	rs7644367	A	-0.1178	0.02659	8.01e-06	7001
phylum	phylum.Cyanobacteria.id.1500	rs789050	A	-0.09628	0.02123	8.46e-06	7192
phylum	phylum.Cyanobacteria.id.1500	rs9832125	T	-0.11231	0.0258	9.04e-06	7000
phylum	phylum.Cyanobacteria.id.1500	rs2608306	G	0.09171	0.02015	9.18e-06	7197
phylum	phylum.Cyanobacteria.id.1500	rs2608309	A	0.0915	0.02016	9.81e-06	7197
phylum	phylum.Cyanobacteria.id.1500	rs12555298	G	0.09599	0.02182	9.93e-06	7175
phylum	phylum.Euryarchaeota.id.55	rs10202904	T	-0.11599	0.02303	6.19e-07	3861
phylum	phylum.Euryarchaeota.id.55	rs10206171	T	-0.11244	0.02473	6.58e-06	3483
phylum	phylum.Euryarchaeota.id.55	rs11022995	G	-0.10373	0.02289	7.73e-06	3864
phylum	phylum.Euryarchaeota.id.55	rs11147839	A	0.21077	0.04369	1.75e-06	3662
phylum	phylum.Euryarchaeota.id.55	rs12155661	T	-0.11677	0.02644	9.15e-06	3855
phylum	phylum.Euryarchaeota.id.55	rs12711690	A	-0.10813	0.02304	3.44e-06	3857
phylum	phylum.Euryarchaeota.id.55	rs1869500	C	-0.11394	0.02303	9.85e-07	3858
phylum	phylum.Euryarchaeota.id.55	rs34928225	T	0.19977	0.04254	4.34e-06	3483
phylum	phylum.Euryarchaeota.id.55	rs3923545	C	0.20855	0.04369	1.88e-06	3661
phylum	phylum.Euryarchaeota.id.55	rs41288287	T	0.20064	0.04358	5.39e-06	3664
phylum	phylum.Euryarchaeota.id.55	rs45498998	G	-0.13188	0.02923	5.32e-06	3850
phylum	phylum.Euryarchaeota.id.55	rs45567540	C	-0.12954	0.02925	7.72e-06	3852
phylum	phylum.Euryarchaeota.id.55	rs4848258	T	-0.10488	0.02304	6.62e-06	3861
phylum	phylum.Euryarchaeota.id.55	rs4848970	T	0.11479	0.02389	1.51e-06	3862
phylum	phylum.Euryarchaeota.id.55	rs56001610	A	-0.18588	0.04109	9.95e-06	3544
phylum	phylum.Euryarchaeota.id.55	rs56131665	G	0.17676	0.03858	5.3e-06	3736
phylum	phylum.Euryarchaeota.id.55	rs56209241	A	-0.19377	0.04153	4.86e-06	3501
phylum	phylum.Euryarchaeota.id.55	rs58106718	T	-0.18202	0.0406	9.41e-06	3546
phylum	phylum.Euryarchaeota.id.55	rs6064552	T	-0.12361	0.02758	9.34e-06	3775
phylum	phylum.Euryarchaeota.id.55	rs62240373	A	-0.19032	0.04113	5.93e-06	3544
phylum	phylum.Euryarchaeota.id.55	rs62240380	T	-0.18397	0.04057	7.63e-06	3546
phylum	phylum.Euryarchaeota.id.55	rs62240384	T	-0.18672	0.04061	5.72e-06	3546
phylum	phylum.Euryarchaeota.id.55	rs62240385	G	-0.19165	0.04116	4.85e-06	3503
phylum	phylum.Euryarchaeota.id.55	rs62240388	G	-0.18683	0.04111	7.62e-06	3503
phylum	phylum.Euryarchaeota.id.55	rs62241832	A	-0.18801	0.04123	8.23e-06	3544
phylum	phylum.Euryarchaeota.id.55	rs62241834	T	-0.19233	0.0412	5.07e-06	3544
phylum	phylum.Euryarchaeota.id.55	rs62241835	G	-0.19392	0.04106	3.78e-06	3544
phylum	phylum.Euryarchaeota.id.55	rs62241836	T	-0.19379	0.04114	3.76e-06	3544
phylum	phylum.Euryarchaeota.id.55	rs62241844	C	-0.18598	0.04109	9.95e-06	3544
phylum	phylum.Euryarchaeota.id.55	rs62241845	A	-0.18598	0.04109	9.95e-06	3544
phylum	phylum.Euryarchaeota.id.55	rs6508769	T	0.15053	0.03371	8.13e-06	3483
phylum	phylum.Euryarchaeota.id.55	rs6541968	C	-0.10581	0.02302	5.41e-06	3864
phylum	phylum.Euryarchaeota.id.55	rs6776814	T	-0.18481	0.04038	7.12e-06	3546
phylum	phylum.Euryarchaeota.id.55	rs6784384	A	-0.18715	0.04061	5.46e-06	3546
phylum	phylum.Euryarchaeota.id.55	rs7015093	G	-0.11811	0.02644	7.2e-06	3855
phylum	phylum.Euryarchaeota.id.55	rs73031978	C	-0.19752	0.04145	2.74e-06	3501
phylum	phylum.Euryarchaeota.id.55	rs73457410	A	0.20801	0.04285	2.37e-06	3661
phylum	phylum.Euryarchaeota.id.55	rs73457427	A	0.21293	0.04379	1.26e-06	3660
phylum	phylum.Euryarchaeota.id.55	rs73475126	G	0.19936	0.04415	6.89e-06	3546
phylum	phylum.Euryarchaeota.id.55	rs74599069	A	0.21845	0.04857	8.72e-06	3386
phylum	phylum.Euryarchaeota.id.55	rs7601415	A	-0.11444	0.02303	8.96e-07	3858
phylum	phylum.Euryarchaeota.id.55	rs76029318	T	0.21486	0.04384	1.05e-06	3660
phylum	phylum.Euryarchaeota.id.55	rs7635189	G	0.11998	0.02594	4.64e-06	3483
phylum	phylum.Euryarchaeota.id.55	rs7635580	A	-0.18483	0.04086	8.99e-06	3546
phylum	phylum.Euryarchaeota.id.55	rs77658038	A	-0.16016	0.03408	4.74e-06	3810
phylum	phylum.Euryarchaeota.id.55	rs894996	C	0.20358	0.044	5.12e-06	3746
phylum	phylum.Euryarchaeota.id.55	rs9477075	A	-0.15464	0.03328	7.58e-06	3863
phylum	phylum.Euryarchaeota.id.55	rs9532770	C	0.12634	0.02712	3.74e-06	3483
phylum	phylum.Euryarchaeota.id.55	rs9594528	G	0.19527	0.04368	9.37e-06	3664
phylum	phylum.Euryarchaeota.id.55	rs9594529	G	0.19718	0.04421	8.37e-06	3546
phylum	phylum.Euryarchaeota.id.55	rs9594530	C	0.21078	0.04377	1.6e-06	3661
phylum	phylum.Euryarchaeota.id.55	rs9942108	A	-0.19367	0.04131	4.01e-06	3503
phylum	phylum.Euryarchaeota.id.55	rs9942109	A	-0.18952	0.04112	6.05e-06	3544
phylum	phylum.Firmicutes.id.1672	rs3792064	G	0.09042	0.01821	5.02e-07	17945
phylum	phylum.Firmicutes.id.1672	rs10209007	G	0.08999	0.0182	5.5e-07	17945
phylum	phylum.Firmicutes.id.1672	rs3792068	G	0.08794	0.0182	9.54e-07	17945
phylum	phylum.Firmicutes.id.1672	rs2009919	T	0.05201	0.01059	9.86e-07	17992
phylum	phylum.Firmicutes.id.1672	rs28814056	C	0.08642	0.01814	1.49e-06	17947
phylum	phylum.Firmicutes.id.1672	rs112334273	G	0.06052	0.01269	1.97e-06	18350
phylum	phylum.Firmicutes.id.1672	rs13386595	G	0.08539	0.01818	1.98e-06	17946
phylum	phylum.Firmicutes.id.1672	rs11683620	G	0.08505	0.01807	2.19e-06	17949
phylum	phylum.Firmicutes.id.1672	rs58181266	A	0.08333	0.01807	2.93e-06	17950
phylum	phylum.Firmicutes.id.1672	rs113037048	T	0.08368	0.01809	2.97e-06	17950
phylum	phylum.Firmicutes.id.1672	rs6436974	A	0.08349	0.01811	3.23e-06	17950
phylum	phylum.Firmicutes.id.1672	rs6436973	G	0.08311	0.01808	3.54e-06	17950
phylum	phylum.Firmicutes.id.1672	rs7601602	G	0.08322	0.01808	3.71e-06	17948
phylum	phylum.Firmicutes.id.1672	rs13411251	G	0.08345	0.01815	3.75e-06	17950
phylum	phylum.Firmicutes.id.1672	rs11690370	T	0.08315	0.01813	3.75e-06	17950
phylum	phylum.Firmicutes.id.1672	rs13421739	C	0.09262	0.01794	3.89e-06	18473
phylum	phylum.Firmicutes.id.1672	rs1968246	C	0.04945	0.01066	3.99e-06	17878
phylum	phylum.Firmicutes.id.1672	rs28651047	T	0.08324	0.01815	4e-06	17950
phylum	phylum.Firmicutes.id.1672	rs74905079	G	0.08274	0.01808	4.1e-06	17949
phylum	phylum.Firmicutes.id.1672	rs7975768	C	0.05024	0.01088	4.11e-06	17992
phylum	phylum.Firmicutes.id.1672	rs2332027	G	-0.048	0.01044	4.22e-06	18473
phylum	phylum.Firmicutes.id.1672	rs11689387	G	0.08243	0.01809	4.24e-06	17950
phylum	phylum.Firmicutes.id.1672	rs2273429	A	-0.07234	0.01525	4.44e-06	18470
phylum	phylum.Firmicutes.id.1672	rs10164700	A	0.08245	0.01815	4.46e-06	17950
phylum	phylum.Firmicutes.id.1672	rs7247191	T	-0.07102	0.01569	4.86e-06	18473
phylum	phylum.Firmicutes.id.1672	rs6711453	G	0.08235	0.01815	5.11e-06	17950
phylum	phylum.Firmicutes.id.1672	rs72771021	C	-0.14136	0.03083	5.12e-06	9068
phylum	phylum.Firmicutes.id.1672	rs9973480	C	0.08259	0.01823	5.13e-06	17949
phylum	phylum.Firmicutes.id.1672	rs11846847	A	-0.0718	0.01526	5.4e-06	18470
phylum	phylum.Firmicutes.id.1672	rs3852931	C	-0.04761	0.01046	5.47e-06	18393
phylum	phylum.Firmicutes.id.1672	rs10169367	T	0.09063	0.01797	5.5e-06	18473
phylum	phylum.Firmicutes.id.1672	rs11844758	A	-0.07137	0.01525	5.66e-06	18473
phylum	phylum.Firmicutes.id.1672	rs6752031	T	0.08182	0.01815	5.67e-06	17950
phylum	phylum.Firmicutes.id.1672	rs2220596	G	-0.06973	0.01573	6.01e-06	18473
phylum	phylum.Firmicutes.id.1672	rs2547978	A	0.0472	0.01047	6.02e-06	18471
phylum	phylum.Firmicutes.id.1672	rs36111799	C	-0.04752	0.0105	6.13e-06	18359
phylum	phylum.Firmicutes.id.1672	rs12554342	G	-0.05263	0.01165	6.15e-06	18465
phylum	phylum.Firmicutes.id.1672	rs11108755	A	0.04944	0.01091	6.17e-06	17992
phylum	phylum.Firmicutes.id.1672	rs7593057	G	0.08107	0.01808	6.19e-06	17950
phylum	phylum.Firmicutes.id.1672	rs7557870	T	0.09682	0.0187	6.43e-06	17992
phylum	phylum.Firmicutes.id.1672	rs1374597	T	0.09083	0.01798	6.57e-06	18473
phylum	phylum.Firmicutes.id.1672	rs72738886	T	0.08673	0.01896	6.58e-06	17067
phylum	phylum.Firmicutes.id.1672	rs4750583	A	0.06076	0.01374	7.06e-06	17067
phylum	phylum.Firmicutes.id.1672	rs6815608	T	0.09341	0.02102	7.09e-06	16864
phylum	phylum.Firmicutes.id.1672	rs7203904	C	0.05442	0.0122	7.44e-06	17992
phylum	phylum.Firmicutes.id.1672	rs1568247	A	0.08039	0.01813	7.8e-06	17950
phylum	phylum.Firmicutes.id.1672	rs10933355	A	0.0805	0.01815	7.82e-06	17951
phylum	phylum.Firmicutes.id.1672	rs7600092	T	0.09618	0.01871	7.96e-06	17992
phylum	phylum.Firmicutes.id.1672	rs12983973	A	-0.06889	0.01567	8.12e-06	18470
phylum	phylum.Firmicutes.id.1672	rs2547979	C	0.04654	0.01047	8.34e-06	18471
phylum	phylum.Firmicutes.id.1672	rs8085381	G	0.06461	0.01458	8.51e-06	18472
phylum	phylum.Firmicutes.id.1672	rs10201035	T	0.08827	0.01835	8.51e-06	18473
phylum	phylum.Firmicutes.id.1672	rs992074	C	0.23349	0.0509	8.52e-06	3501
phylum	phylum.Firmicutes.id.1672	rs13401441	T	0.09551	0.01868	8.55e-06	17992
phylum	phylum.Firmicutes.id.1672	rs56199908	T	-0.18619	0.04105	8.66e-06	5618
phylum	phylum.Firmicutes.id.1672	rs1497088	C	-0.06991	0.01524	8.68e-06	18473
phylum	phylum.Firmicutes.id.1672	rs2547962	A	0.04658	0.01047	8.7e-06	18469
phylum	phylum.Firmicutes.id.1672	rs1963579	A	-0.06846	0.01577	8.7e-06	18473
phylum	phylum.Firmicutes.id.1672	rs58880850	C	-0.06852	0.01573	8.72e-06	18473
phylum	phylum.Firmicutes.id.1672	rs2545685	T	0.04655	0.01047	8.74e-06	18471
phylum	phylum.Firmicutes.id.1672	rs2591449	A	0.04657	0.01047	8.74e-06	18471
phylum	phylum.Firmicutes.id.1672	rs2545679	A	0.04641	0.01047	8.8e-06	18472
phylum	phylum.Firmicutes.id.1672	rs34075144	T	-0.06843	0.01572	8.81e-06	18473
phylum	phylum.Firmicutes.id.1672	rs1984783	G	-0.0684	0.01577	8.85e-06	18473
phylum	phylum.Firmicutes.id.1672	rs2662250	T	0.04642	0.01047	8.85e-06	18472
phylum	phylum.Firmicutes.id.1672	rs35393748	A	-0.0683	0.01572	9.09e-06	18473
phylum	phylum.Firmicutes.id.1672	rs4289208	C	0.08974	0.01798	9.6e-06	18472
phylum	phylum.Firmicutes.id.1672	rs2591445	G	0.04629	0.01047	9.61e-06	18472
phylum	phylum.Firmicutes.id.1672	rs13409228	A	0.09443	0.01871	9.64e-06	17992
phylum	phylum.Firmicutes.id.1672	rs7251887	T	-0.06912	0.01583	9.66e-06	18466
phylum	phylum.Firmicutes.id.1672	rs3931771	G	-0.06885	0.01571	9.75e-06	18469
phylum	phylum.Firmicutes.id.1672	rs11691634	T	0.0793	0.01796	9.76e-06	17947
phylum	phylum.Firmicutes.id.1672	rs34501267	G	-0.09308	0.02142	9.83e-06	17181
phylum	phylum.Firmicutes.id.1672	rs144715134	T	-0.06801	0.01572	9.89e-06	18473
phylum	phylum.Firmicutes.id.1672	rs8112095	A	-0.06869	0.0157	9.99e-06	18470
phylum	phylum.Lentisphaerae.id.2238	rs2825714	A	-0.13302	0.0285	2.42e-06	4851
phylum	phylum.Lentisphaerae.id.2238	rs11770843	C	0.10707	0.0232	2.44e-06	4821
phylum	phylum.Lentisphaerae.id.2238	rs77599476	A	0.22256	0.04747	3.58e-06	3838
phylum	phylum.Lentisphaerae.id.2238	rs112022900	A	0.2116	0.04564	4.97e-06	4208
phylum	phylum.Lentisphaerae.id.2238	rs62570196	C	-0.19879	0.04327	4.98e-06	3828
phylum	phylum.Lentisphaerae.id.2238	rs72640280	A	0.22019	0.04859	5.19e-06	3820
phylum	phylum.Lentisphaerae.id.2238	rs6951588	C	0.10516	0.02295	5.23e-06	4845
phylum	phylum.Lentisphaerae.id.2238	rs11764871	G	0.10568	0.02309	5.29e-06	4842
phylum	phylum.Lentisphaerae.id.2238	rs17114848	G	0.14885	0.03205	5.35e-06	4851
phylum	phylum.Lentisphaerae.id.2238	rs45621736	A	0.21029	0.04564	5.69e-06	4209
phylum	phylum.Lentisphaerae.id.2238	rs73194460	C	0.20894	0.04511	5.77e-06	3879
phylum	phylum.Lentisphaerae.id.2238	rs35004924	C	0.10303	0.02328	6.31e-06	4817
phylum	phylum.Lentisphaerae.id.2238	rs1002941	G	0.10409	0.02305	6.76e-06	4851
phylum	phylum.Lentisphaerae.id.2238	rs62481809	G	0.10388	0.02302	6.81e-06	4841
phylum	phylum.Lentisphaerae.id.2238	rs12516760	A	-0.11682	0.02612	7.67e-06	4769
phylum	phylum.Lentisphaerae.id.2238	rs17473575	T	-0.11643	0.02597	7.67e-06	4769
phylum	phylum.Lentisphaerae.id.2238	rs1024938	C	0.09524	0.02134	7.73e-06	4849
phylum	phylum.Lentisphaerae.id.2238	rs10515238	T	-0.11657	0.02612	8.25e-06	4768
phylum	phylum.Lentisphaerae.id.2238	rs2731834	C	0.10406	0.02336	8.37e-06	4850
phylum	phylum.Lentisphaerae.id.2238	rs60995569	T	-0.15953	0.03346	9.64e-06	4849
phylum	phylum.Lentisphaerae.id.2238	rs1326784	C	0.11165	0.02576	9.93e-06	4841
phylum	phylum.Proteobacteria.id.2375	rs922773	C	-0.0818	0.01573	2.06e-07	18265
phylum	phylum.Proteobacteria.id.2375	rs2532663	G	-0.12556	0.0257	6.79e-07	13146
phylum	phylum.Proteobacteria.id.2375	rs12150865	C	0.05128	0.0106	1.33e-06	17902
phylum	phylum.Proteobacteria.id.2375	rs12976403	A	0.05087	0.01063	1.79e-06	17902
phylum	phylum.Proteobacteria.id.2375	rs7246771	C	0.05042	0.0106	2.01e-06	17902
phylum	phylum.Proteobacteria.id.2375	rs10853762	A	0.05034	0.0106	2.08e-06	17902
phylum	phylum.Proteobacteria.id.2375	rs9797816	A	0.05024	0.0106	2.17e-06	17902
phylum	phylum.Proteobacteria.id.2375	rs7246428	T	0.04996	0.0106	2.47e-06	17902
phylum	phylum.Proteobacteria.id.2375	rs2347697	G	0.05117	0.01086	2.59e-06	18381
phylum	phylum.Proteobacteria.id.2375	rs4029163	C	0.04983	0.0106	2.6e-06	17902
phylum	phylum.Proteobacteria.id.2375	rs11083677	T	0.04984	0.0106	2.63e-06	17902
phylum	phylum.Proteobacteria.id.2375	rs11671245	C	0.04983	0.0106	2.63e-06	17902
phylum	phylum.Proteobacteria.id.2375	rs7246855	C	0.04982	0.0106	2.64e-06	17902
phylum	phylum.Proteobacteria.id.2375	rs2347698	G	0.05111	0.01086	2.65e-06	18383
phylum	phylum.Proteobacteria.id.2375	rs7249825	T	0.04974	0.0106	2.74e-06	17902
phylum	phylum.Proteobacteria.id.2375	rs7246141	C	0.04967	0.0106	2.83e-06	17902
phylum	phylum.Proteobacteria.id.2375	rs55717966	C	0.04962	0.0106	2.91e-06	17902
phylum	phylum.Proteobacteria.id.2375	rs2471952	T	0.04953	0.0106	2.97e-06	17902
phylum	phylum.Proteobacteria.id.2375	rs2347696	C	0.05087	0.01086	2.98e-06	18381
phylum	phylum.Proteobacteria.id.2375	rs6509051	G	0.04955	0.0106	2.98e-06	17902
phylum	phylum.Proteobacteria.id.2375	rs11666257	G	0.04975	0.01065	3.07e-06	17902
phylum	phylum.Proteobacteria.id.2375	rs2736151	T	0.0495	0.01061	3.08e-06	17902
phylum	phylum.Proteobacteria.id.2375	rs2526711	G	0.04945	0.0106	3.08e-06	17902
phylum	phylum.Proteobacteria.id.2375	rs7257768	G	0.04929	0.0106	3.36e-06	17902
phylum	phylum.Proteobacteria.id.2375	rs11881408	T	0.0493	0.0106	3.37e-06	17902
phylum	phylum.Proteobacteria.id.2375	rs12977541	C	0.04926	0.0106	3.4e-06	17902
phylum	phylum.Proteobacteria.id.2375	rs6467551	C	0.05103	0.01091	3.45e-06	18383
phylum	phylum.Proteobacteria.id.2375	rs11670025	G	0.04919	0.0106	3.52e-06	17902
phylum	phylum.Proteobacteria.id.2375	rs79445780	G	-0.11543	0.02524	3.56e-06	13983
phylum	phylum.Proteobacteria.id.2375	rs11083679	A	0.04909	0.0106	3.67e-06	17902
phylum	phylum.Proteobacteria.id.2375	rs4803563	G	0.04922	0.01064	3.85e-06	17902
phylum	phylum.Proteobacteria.id.2375	rs2526712	G	0.049	0.01061	3.87e-06	17902
phylum	phylum.Proteobacteria.id.2375	rs11083672	C	0.04928	0.01065	3.94e-06	17902
phylum	phylum.Proteobacteria.id.2375	rs10412444	T	0.04894	0.01061	3.97e-06	17902
phylum	phylum.Proteobacteria.id.2375	rs9789252	C	0.04888	0.01059	4.02e-06	17902
phylum	phylum.Proteobacteria.id.2375	rs12610565	A	0.0489	0.0106	4.02e-06	17902
phylum	phylum.Proteobacteria.id.2375	rs7246662	A	0.04881	0.0106	4.14e-06	17902
phylum	phylum.Proteobacteria.id.2375	rs11083681	T	0.0488	0.0106	4.16e-06	17902
phylum	phylum.Proteobacteria.id.2375	rs7248256	C	0.04878	0.0106	4.24e-06	17902
phylum	phylum.Proteobacteria.id.2375	rs4494654	T	0.04876	0.0106	4.27e-06	17902
phylum	phylum.Proteobacteria.id.2375	rs1058958	G	0.04865	0.0106	4.4e-06	17902
phylum	phylum.Proteobacteria.id.2375	rs2883539	C	0.0489	0.01064	4.42e-06	17902
phylum	phylum.Proteobacteria.id.2375	rs11667150	A	0.04869	0.0106	4.43e-06	17902
phylum	phylum.Proteobacteria.id.2375	rs6509049	G	0.04894	0.01064	4.46e-06	17902
phylum	phylum.Proteobacteria.id.2375	rs12610793	G	0.04861	0.0106	4.57e-06	17902
phylum	phylum.Proteobacteria.id.2375	rs2526716	G	0.04857	0.0106	4.59e-06	17902
phylum	phylum.Proteobacteria.id.2375	rs1989369	T	0.04841	0.01057	4.75e-06	17902
phylum	phylum.Proteobacteria.id.2375	rs7246092	C	0.04852	0.01061	4.79e-06	17902
phylum	phylum.Proteobacteria.id.2375	rs11668739	A	0.04875	0.01064	4.79e-06	17902
phylum	phylum.Proteobacteria.id.2375	rs7251480	C	0.04851	0.0106	4.79e-06	17902
phylum	phylum.Proteobacteria.id.2375	rs7255373	T	0.04886	0.01065	4.81e-06	17902
phylum	phylum.Proteobacteria.id.2375	rs1860455	G	0.04849	0.01059	4.83e-06	17902
phylum	phylum.Proteobacteria.id.2375	rs8106280	A	0.04871	0.01064	4.86e-06	17902
phylum	phylum.Proteobacteria.id.2375	rs6509053	T	0.04847	0.0106	4.89e-06	17902
phylum	phylum.Proteobacteria.id.2375	rs8102971	T	0.04868	0.01064	4.93e-06	17902
phylum	phylum.Proteobacteria.id.2375	rs11670071	A	0.04842	0.0106	5.04e-06	17902
phylum	phylum.Proteobacteria.id.2375	rs11083680	T	0.04838	0.0106	5.09e-06	17902
phylum	phylum.Proteobacteria.id.2375	rs10775540	G	0.04836	0.0106	5.11e-06	17902
phylum	phylum.Proteobacteria.id.2375	rs312757	C	-0.05128	0.01124	5.28e-06	18383
phylum	phylum.Proteobacteria.id.2375	rs11083683	T	0.04823	0.0106	5.39e-06	17902
phylum	phylum.Proteobacteria.id.2375	rs2526706	A	0.04814	0.0106	5.59e-06	17902
phylum	phylum.Proteobacteria.id.2375	rs2526715	T	0.0481	0.0106	5.68e-06	17902
phylum	phylum.Proteobacteria.id.2375	rs12467198	C	0.04988	0.0111	5.7e-06	18371
phylum	phylum.Proteobacteria.id.2375	rs4803564	C	0.04813	0.01063	5.92e-06	17788
phylum	phylum.Proteobacteria.id.2375	rs8105730	C	0.0484	0.01066	5.97e-06	17902
phylum	phylum.Proteobacteria.id.2375	rs8103079	A	0.04823	0.01064	6.06e-06	17902
phylum	phylum.Proteobacteria.id.2375	rs10775538	A	0.04798	0.01061	6.1e-06	17902
phylum	phylum.Proteobacteria.id.2375	rs8102759	G	0.0482	0.01064	6.11e-06	17902
phylum	phylum.Proteobacteria.id.2375	rs1036607	T	0.04981	0.01109	6.2e-06	18382
phylum	phylum.Proteobacteria.id.2375	rs1962504	C	0.04791	0.0106	6.22e-06	17902
phylum	phylum.Proteobacteria.id.2375	rs8103457	A	0.04826	0.01065	6.23e-06	17902
phylum	phylum.Proteobacteria.id.2375	rs1989371	A	0.04781	0.01058	6.29e-06	17902
phylum	phylum.Proteobacteria.id.2375	rs4029165	G	0.04789	0.0106	6.3e-06	17902
phylum	phylum.Proteobacteria.id.2375	rs10750258	A	-0.04969	0.01078	6.32e-06	18383
phylum	phylum.Proteobacteria.id.2375	rs1962505	T	0.04786	0.0106	6.39e-06	17902
phylum	phylum.Proteobacteria.id.2375	rs11083676	A	0.04785	0.01061	6.43e-06	17902
phylum	phylum.Proteobacteria.id.2375	rs6509052	A	0.04785	0.0106	6.43e-06	17902
phylum	phylum.Proteobacteria.id.2375	rs11668675	G	0.04778	0.0106	6.71e-06	17902
phylum	phylum.Proteobacteria.id.2375	rs6707783	C	0.08524	0.01869	6.87e-06	17457
phylum	phylum.Proteobacteria.id.2375	rs1439134	C	0.04949	0.0111	6.93e-06	18371
phylum	phylum.Proteobacteria.id.2375	rs141155	C	-0.05042	0.01124	7.12e-06	18383
phylum	phylum.Proteobacteria.id.2375	rs7246972	C	0.048	0.01065	7.18e-06	17902
phylum	phylum.Proteobacteria.id.2375	rs72771021	C	0.14173	0.03092	7.19e-06	9009
phylum	phylum.Proteobacteria.id.2375	rs7255021	A	0.04762	0.01061	7.26e-06	17902
phylum	phylum.Proteobacteria.id.2375	rs11673614	T	0.04758	0.0106	7.28e-06	17902
phylum	phylum.Proteobacteria.id.2375	rs11668790	G	0.04755	0.0106	7.4e-06	17902
phylum	phylum.Proteobacteria.id.2375	rs10893151	A	-0.04933	0.01077	7.68e-06	18382
phylum	phylum.Proteobacteria.id.2375	rs11083675	T	0.04726	0.01061	8.37e-06	17902
phylum	phylum.Proteobacteria.id.2375	rs4340523	C	0.04903	0.0111	8.45e-06	18371
phylum	phylum.Proteobacteria.id.2375	rs3890996	T	-0.04679	0.01053	8.64e-06	18253
phylum	phylum.Proteobacteria.id.2375	rs6944563	T	0.04897	0.01093	8.67e-06	18374
phylum	phylum.Proteobacteria.id.2375	rs10853761	T	0.04716	0.01061	8.78e-06	17902
phylum	phylum.Proteobacteria.id.2375	rs4803561	A	0.04736	0.01066	9.33e-06	17902
phylum	phylum.Proteobacteria.id.2375	rs12981150	A	0.04741	0.01065	9.4e-06	17902
phylum	phylum.Tenericutes.id.3919	rs74603314	T	0.22164	0.04629	1.56e-06	4499
phylum	phylum.Tenericutes.id.3919	rs6867857	A	0.12341	0.02678	1.69e-06	10482
phylum	phylum.Tenericutes.id.3919	rs10108398	G	0.07475	0.01533	1.95e-06	11023
phylum	phylum.Tenericutes.id.3919	rs67374027	A	0.07244	0.01541	2.05e-06	11480
phylum	phylum.Tenericutes.id.3919	rs11890098	A	0.07135	0.01527	2.22e-06	11483
phylum	phylum.Tenericutes.id.3919	rs72901605	T	-0.08511	0.01775	2.27e-06	10617
phylum	phylum.Tenericutes.id.3919	rs10111506	T	0.06668	0.01418	3.34e-06	11483
phylum	phylum.Tenericutes.id.3919	rs1583268	A	0.07014	0.01528	3.34e-06	11481
phylum	phylum.Tenericutes.id.3919	rs3768491	A	-0.06856	0.01485	3.34e-06	11093
phylum	phylum.Tenericutes.id.3919	rs638542	G	-0.06862	0.0149	3.39e-06	11090
phylum	phylum.Tenericutes.id.3919	rs17214486	C	0.06252	0.01351	3.57e-06	11478
phylum	phylum.Tenericutes.id.3919	rs12566890	T	-0.10079	0.023	3.59e-06	11462
phylum	phylum.Tenericutes.id.3919	rs12711448	C	-0.06832	0.01485	3.59e-06	11093
phylum	phylum.Tenericutes.id.3919	rs12674568	G	0.06645	0.0142	3.72e-06	11483
phylum	phylum.Tenericutes.id.3919	rs4325706	T	0.06959	0.01528	3.92e-06	11483
phylum	phylum.Tenericutes.id.3919	rs12680996	C	0.06616	0.01418	3.97e-06	11483
phylum	phylum.Tenericutes.id.3919	rs16923562	G	0.06614	0.01418	3.97e-06	11483
phylum	phylum.Tenericutes.id.3919	rs78169027	A	-0.10966	0.02364	4.02e-06	10633
phylum	phylum.Tenericutes.id.3919	rs10102709	T	0.06622	0.0142	4.03e-06	11483
phylum	phylum.Tenericutes.id.3919	rs16923564	C	0.06604	0.01418	4.11e-06	11483
phylum	phylum.Tenericutes.id.3919	rs4970749	G	-0.06792	0.01485	4.11e-06	11093
phylum	phylum.Tenericutes.id.3919	rs652651	A	-0.06795	0.0149	4.16e-06	11092
phylum	phylum.Tenericutes.id.3919	rs11776003	A	0.06598	0.01418	4.2e-06	11483
phylum	phylum.Tenericutes.id.3919	rs1991359	G	0.06588	0.01418	4.36e-06	11483
phylum	phylum.Tenericutes.id.3919	rs28650441	C	0.06589	0.01419	4.39e-06	11483
phylum	phylum.Tenericutes.id.3919	rs6471729	A	0.06571	0.01418	4.57e-06	11483
phylum	phylum.Tenericutes.id.3919	rs3931560	A	-0.06762	0.01485	4.57e-06	11093
phylum	phylum.Tenericutes.id.3919	rs7817515	G	0.06565	0.01418	4.67e-06	11483
phylum	phylum.Tenericutes.id.3919	rs7009248	G	0.0657	0.01418	4.71e-06	11483
phylum	phylum.Tenericutes.id.3919	rs11102971	C	-0.06744	0.01485	4.8e-06	11093
phylum	phylum.Tenericutes.id.3919	rs4970840	A	-0.06798	0.0149	4.81e-06	11093
phylum	phylum.Tenericutes.id.3919	rs28429491	T	0.06549	0.01418	4.93e-06	11483
phylum	phylum.Tenericutes.id.3919	rs4970754	A	-0.06718	0.01482	5.04e-06	11093
phylum	phylum.Tenericutes.id.3919	rs10745352	T	-0.06732	0.01485	5.04e-06	11093
phylum	phylum.Tenericutes.id.3919	rs7590919	A	0.06881	0.01528	5.11e-06	11478
phylum	phylum.Tenericutes.id.3919	rs13024040	T	0.07023	0.01561	5.27e-06	11465
phylum	phylum.Tenericutes.id.3919	rs6664236	C	-0.06702	0.01482	5.32e-06	11085
phylum	phylum.Tenericutes.id.3919	rs12586623	A	0.06124	0.01347	5.36e-06	11481
phylum	phylum.Tenericutes.id.3919	rs13025440	G	0.07147	0.01582	5.39e-06	11465
phylum	phylum.Tenericutes.id.3919	rs55774738	C	0.06494	0.01415	5.57e-06	11482
phylum	phylum.Tenericutes.id.3919	rs7825996	T	0.06565	0.01429	5.74e-06	11481
phylum	phylum.Tenericutes.id.3919	rs7014398	T	0.06511	0.0142	5.8e-06	11483
phylum	phylum.Tenericutes.id.3919	rs1583269	G	0.06845	0.01532	5.92e-06	11481
phylum	phylum.Tenericutes.id.3919	rs10858095	G	-0.06682	0.01486	5.94e-06	11093
phylum	phylum.Tenericutes.id.3919	rs72647435	T	0.0655	0.01429	6.1e-06	11481
phylum	phylum.Tenericutes.id.3919	rs6695482	C	-0.06671	0.01485	6.14e-06	11093
phylum	phylum.Tenericutes.id.3919	rs10099153	G	0.06541	0.01429	6.19e-06	11480
phylum	phylum.Tenericutes.id.3919	rs13027493	A	0.06817	0.01528	6.23e-06	11482
phylum	phylum.Tenericutes.id.3919	rs9297995	T	0.06456	0.01415	6.34e-06	11482
phylum	phylum.Tenericutes.id.3919	rs10113750	T	0.06464	0.01417	6.43e-06	11483
phylum	phylum.Tenericutes.id.3919	rs7551176	C	-0.0671	0.01489	6.44e-06	11093
phylum	phylum.Tenericutes.id.3919	rs10858094	T	-0.06634	0.01485	6.69e-06	11093
phylum	phylum.Tenericutes.id.3919	rs12335008	A	0.06519	0.01429	6.78e-06	11481
phylum	phylum.Tenericutes.id.3919	rs10745356	C	-0.06695	0.0149	6.78e-06	11093
phylum	phylum.Tenericutes.id.3919	rs1465607	T	-0.06695	0.01489	6.79e-06	11093
phylum	phylum.Tenericutes.id.3919	rs4885016	T	-0.08196	0.01811	6.8e-06	11479
phylum	phylum.Tenericutes.id.3919	rs12711447	C	-0.0669	0.0149	6.89e-06	11093
phylum	phylum.Tenericutes.id.3919	rs7009374	T	0.06433	0.01415	6.89e-06	11482
phylum	phylum.Tenericutes.id.3919	rs10099912	T	0.0651	0.01429	6.9e-06	11481
phylum	phylum.Tenericutes.id.3919	rs417270	T	-0.06634	0.01486	7.08e-06	11091
phylum	phylum.Tenericutes.id.3919	rs10090964	T	0.06426	0.01415	7.14e-06	11482
phylum	phylum.Tenericutes.id.3919	rs10776807	G	-0.06622	0.01486	7.22e-06	11093
phylum	phylum.Tenericutes.id.3919	rs367586	C	-0.06628	0.01486	7.22e-06	11091
phylum	phylum.Tenericutes.id.3919	rs7011095	A	0.06488	0.01429	7.46e-06	11481
phylum	phylum.Tenericutes.id.3919	rs443345	A	-0.06615	0.01486	7.51e-06	11091
phylum	phylum.Tenericutes.id.3919	rs59979442	G	0.06482	0.01429	7.52e-06	11481
phylum	phylum.Tenericutes.id.3919	rs28537087	G	0.08206	0.01876	7.56e-06	11473
phylum	phylum.Tenericutes.id.3919	rs12136140	G	-0.066	0.01485	7.64e-06	11091
phylum	phylum.Tenericutes.id.3919	rs12676593	G	0.06478	0.01429	7.65e-06	11481
phylum	phylum.Tenericutes.id.3919	rs10094910	C	0.06415	0.01417	7.65e-06	11481
phylum	phylum.Tenericutes.id.3919	rs10858092	C	-0.06584	0.01485	7.74e-06	11093
phylum	phylum.Tenericutes.id.3919	rs11102969	G	-0.06594	0.01485	7.78e-06	11093
phylum	phylum.Tenericutes.id.3919	rs13015145	A	0.0674	0.01529	7.85e-06	11483
phylum	phylum.Tenericutes.id.3919	rs28809811	T	0.06558	0.01447	7.93e-06	11476
phylum	phylum.Tenericutes.id.3919	rs933571	A	-0.06289	0.01411	8e-06	11023
phylum	phylum.Tenericutes.id.3919	rs12024582	G	-0.06639	0.0149	8.06e-06	11093
phylum	phylum.Tenericutes.id.3919	rs10484208	G	0.0601	0.01347	8.17e-06	11480
phylum	phylum.Tenericutes.id.3919	rs10745353	A	-0.0666	0.01493	8.27e-06	11093
phylum	phylum.Tenericutes.id.3919	rs10858091	T	-0.06562	0.01485	8.35e-06	11093
phylum	phylum.Tenericutes.id.3919	rs3768493	C	-0.06562	0.01485	8.35e-06	11093
phylum	phylum.Tenericutes.id.3919	rs13020096	C	0.06244	0.01411	8.36e-06	11483
phylum	phylum.Tenericutes.id.3919	rs1343465	T	-0.0656	0.01485	8.4e-06	11093
phylum	phylum.Tenericutes.id.3919	rs145331405	A	0.08007	0.0183	8.52e-06	11463
phylum	phylum.Tenericutes.id.3919	rs6981601	T	0.06363	0.01415	8.53e-06	11482
phylum	phylum.Tenericutes.id.3919	rs4970729	G	-0.06545	0.01479	8.54e-06	11085
phylum	phylum.Tenericutes.id.3919	rs2147012	G	0.0612	0.01376	8.56e-06	11483
phylum	phylum.Tenericutes.id.3919	rs11678196	G	0.06235	0.01411	8.58e-06	11483
phylum	phylum.Tenericutes.id.3919	rs3768495	C	-0.0655	0.01485	8.68e-06	11093
phylum	phylum.Tenericutes.id.3919	rs6986129	T	0.06354	0.01415	8.82e-06	11482
phylum	phylum.Tenericutes.id.3919	rs79878701	A	0.08511	0.01934	9.01e-06	11456
phylum	phylum.Tenericutes.id.3919	rs3739327	A	0.06414	0.01436	9.05e-06	11023
phylum	phylum.Tenericutes.id.3919	rs2464826	A	0.09374	0.0211	9.11e-06	11089
phylum	phylum.Tenericutes.id.3919	rs9673327	A	-0.06066	0.01365	9.33e-06	11023
phylum	phylum.Tenericutes.id.3919	rs11783174	T	0.06417	0.01429	9.41e-06	11481
phylum	phylum.Tenericutes.id.3919	rs12476593	G	0.06967	0.01586	9.57e-06	11462
phylum	phylum.Tenericutes.id.3919	rs3853500	T	-0.06523	0.01486	9.74e-06	11091
phylum	phylum.Tenericutes.id.3919	rs62188991	G	-0.10188	0.02283	9.74e-06	10617
phylum	phylum.Tenericutes.id.3919	rs10111052	G	0.06337	0.01417	9.91e-06	11481
phylum	phylum.Tenericutes.id.3919	rs1880670	C	-0.06503	0.01485	9.93e-06	11093
phylum	phylum.Tenericutes.id.3919	rs3853501	G	-0.06517	0.01486	9.94e-06	11091
phylum	phylum.Verrucomicrobia.id.3982	rs74542928	T	0.11287	0.02299	6.91e-07	11836
phylum	phylum.Verrucomicrobia.id.3982	rs11252894	A	0.07933	0.01618	7.26e-07	12514
phylum	phylum.Verrucomicrobia.id.3982	rs112769434	G	0.1121	0.02299	8.8e-07	11836
phylum	phylum.Verrucomicrobia.id.3982	rs12416161	T	0.07817	0.01614	8.98e-07	12514
phylum	phylum.Verrucomicrobia.id.3982	rs1491244	T	0.11161	0.02298	1e-06	11836
phylum	phylum.Verrucomicrobia.id.3982	rs2602429	C	0.07568	0.01528	1.03e-06	12237
phylum	phylum.Verrucomicrobia.id.3982	rs6832119	G	0.11047	0.02299	1.35e-06	11836
phylum	phylum.Verrucomicrobia.id.3982	rs111311092	T	0.10964	0.02296	1.58e-06	11836
phylum	phylum.Verrucomicrobia.id.3982	rs11729256	T	0.07023	0.01463	1.65e-06	12510
phylum	phylum.Verrucomicrobia.id.3982	rs113653192	T	0.10957	0.02299	1.68e-06	11836
phylum	phylum.Verrucomicrobia.id.3982	rs6832927	A	0.1095	0.02299	1.71e-06	11836
phylum	phylum.Verrucomicrobia.id.3982	rs7693865	T	0.10941	0.02299	1.77e-06	11837
phylum	phylum.Verrucomicrobia.id.3982	rs76564762	T	0.10851	0.02297	1.99e-06	11836
phylum	phylum.Verrucomicrobia.id.3982	rs6837699	A	0.10863	0.02296	1.99e-06	11836
phylum	phylum.Verrucomicrobia.id.3982	rs2903202	T	0.09756	0.02028	2.12e-06	12223
phylum	phylum.Verrucomicrobia.id.3982	rs4242783	G	0.06798	0.01443	2.14e-06	12237
phylum	phylum.Verrucomicrobia.id.3982	rs17533489	C	0.09755	0.02034	2.17e-06	12223
phylum	phylum.Verrucomicrobia.id.3982	rs45598138	C	-0.1439	0.03054	2.19e-06	9932
phylum	phylum.Verrucomicrobia.id.3982	rs79837054	C	0.10833	0.023	2.23e-06	11837
phylum	phylum.Verrucomicrobia.id.3982	rs79606973	A	0.09721	0.02034	2.31e-06	12223
phylum	phylum.Verrucomicrobia.id.3982	rs12411321	C	0.07512	0.01618	2.44e-06	12516
phylum	phylum.Verrucomicrobia.id.3982	rs111303866	A	0.1074	0.02298	2.52e-06	11836
phylum	phylum.Verrucomicrobia.id.3982	rs112707021	A	0.1074	0.02298	2.52e-06	11836
phylum	phylum.Verrucomicrobia.id.3982	rs112812594	A	0.10701	0.02277	2.65e-06	11836
phylum	phylum.Verrucomicrobia.id.3982	rs113634144	T	0.06901	0.01462	2.66e-06	12508
phylum	phylum.Verrucomicrobia.id.3982	rs79194015	T	0.09665	0.02034	2.68e-06	12223
phylum	phylum.Verrucomicrobia.id.3982	rs61779207	G	-0.07727	0.01634	2.83e-06	12220
phylum	phylum.Verrucomicrobia.id.3982	rs76430504	T	-0.11781	0.02541	3.12e-06	11757
phylum	phylum.Verrucomicrobia.id.3982	rs2035814	G	0.09578	0.02034	3.14e-06	12223
phylum	phylum.Verrucomicrobia.id.3982	rs76819189	T	0.09566	0.02034	3.25e-06	12223
phylum	phylum.Verrucomicrobia.id.3982	rs111441437	A	0.09546	0.02034	3.47e-06	12223
phylum	phylum.Verrucomicrobia.id.3982	rs113911713	C	0.09518	0.02034	3.65e-06	12223
phylum	phylum.Verrucomicrobia.id.3982	rs112520120	C	0.09509	0.02034	3.67e-06	12223
phylum	phylum.Verrucomicrobia.id.3982	rs76877520	A	0.09508	0.02034	3.69e-06	12223
phylum	phylum.Verrucomicrobia.id.3982	rs7698547	T	0.09484	0.02034	3.93e-06	12223
phylum	phylum.Verrucomicrobia.id.3982	rs75487972	C	0.09457	0.02034	4.04e-06	12223
phylum	phylum.Verrucomicrobia.id.3982	rs10516447	G	0.10446	0.02284	4.05e-06	11837
phylum	phylum.Verrucomicrobia.id.3982	rs6532823	A	0.09458	0.02034	4.14e-06	12223
phylum	phylum.Verrucomicrobia.id.3982	rs74399905	A	0.10421	0.02284	4.23e-06	11837
phylum	phylum.Verrucomicrobia.id.3982	rs41275715	T	0.09427	0.02034	4.31e-06	12223
phylum	phylum.Verrucomicrobia.id.3982	rs9349825	A	-0.06678	0.01431	4.34e-06	12506
phylum	phylum.Verrucomicrobia.id.3982	rs2035815	C	0.09453	0.0203	4.37e-06	12223
phylum	phylum.Verrucomicrobia.id.3982	rs745075	C	0.0942	0.02034	4.4e-06	12223
phylum	phylum.Verrucomicrobia.id.3982	rs6842339	G	0.10435	0.02284	4.4e-06	11837
phylum	phylum.Verrucomicrobia.id.3982	rs112048442	A	0.10433	0.02284	4.43e-06	11834
phylum	phylum.Verrucomicrobia.id.3982	rs11252899	A	0.07482	0.01648	4.45e-06	12433
phylum	phylum.Verrucomicrobia.id.3982	rs117107102	A	0.19587	0.04211	4.6e-06	5204
phylum	phylum.Verrucomicrobia.id.3982	rs736124	A	-0.07503	0.01634	4.61e-06	12223
phylum	phylum.Verrucomicrobia.id.3982	rs745074	A	0.094	0.02034	4.64e-06	12223
phylum	phylum.Verrucomicrobia.id.3982	rs61779206	T	-0.07527	0.01628	4.66e-06	12221
phylum	phylum.Verrucomicrobia.id.3982	rs1491246	T	0.09378	0.02034	4.87e-06	12223
phylum	phylum.Verrucomicrobia.id.3982	rs112108820	T	0.09379	0.0202	4.89e-06	12219
phylum	phylum.Verrucomicrobia.id.3982	rs1491237	G	0.09382	0.02034	5.01e-06	12223
phylum	phylum.Verrucomicrobia.id.3982	rs2895059	T	0.07285	0.01618	5.05e-06	12516
phylum	phylum.Verrucomicrobia.id.3982	rs111664214	T	0.09343	0.0203	5.13e-06	12222
phylum	phylum.Verrucomicrobia.id.3982	rs17533517	T	0.09365	0.02034	5.2e-06	12223
phylum	phylum.Verrucomicrobia.id.3982	rs1491245	G	0.09329	0.02034	5.48e-06	12223
phylum	phylum.Verrucomicrobia.id.3982	rs3995795	C	0.06239	0.01378	5.59e-06	12237
phylum	phylum.Verrucomicrobia.id.3982	rs114505328	A	0.09306	0.02023	5.89e-06	12223
phylum	phylum.Verrucomicrobia.id.3982	rs2169719	G	0.06389	0.01416	6.12e-06	12506
phylum	phylum.Verrucomicrobia.id.3982	rs17533020	G	0.09311	0.02029	6.14e-06	12223
phylum	phylum.Verrucomicrobia.id.3982	rs56326809	G	-0.07384	0.01632	6.37e-06	12223
phylum	phylum.Verrucomicrobia.id.3982	rs1937881	T	0.07183	0.01618	6.73e-06	12515
phylum	phylum.Verrucomicrobia.id.3982	rs77055143	T	0.06326	0.01411	6.74e-06	12516
phylum	phylum.Verrucomicrobia.id.3982	rs76826818	G	0.09252	0.02034	6.81e-06	12223
phylum	phylum.Verrucomicrobia.id.3982	rs56161035	T	0.06318	0.01408	6.91e-06	12515
phylum	phylum.Verrucomicrobia.id.3982	rs7668586	T	0.09233	0.02034	7.14e-06	12223
phylum	phylum.Verrucomicrobia.id.3982	rs79293902	T	0.10175	0.02284	7.49e-06	11837
phylum	phylum.Verrucomicrobia.id.3982	rs6844547	T	0.10154	0.02284	7.53e-06	11837
phylum	phylum.Verrucomicrobia.id.3982	rs6845301	A	0.10144	0.02284	7.76e-06	11837
phylum	phylum.Verrucomicrobia.id.3982	rs12908520	G	0.05657	0.01275	8.81e-06	12513
phylum	phylum.Verrucomicrobia.id.3982	rs12498518	T	0.06208	0.01411	9.81e-06	12516
phylum	phylum.Verrucomicrobia.id.3982	rs12512971	A	0.17105	0.0398	9.82e-06	3919
class	class.Actinobacteria.id.419	rs182549	C	0.11163	0.01202	2.45e-20	16446
class	class.Actinobacteria.id.419	rs4988235	G	0.10931	0.01201	1.36e-19	16446
class	class.Actinobacteria.id.419	rs6754311	C	0.10838	0.012	2.41e-19	16445
class	class.Actinobacteria.id.419	rs6730157	G	0.10646	0.01186	4e-19	16446
class	class.Actinobacteria.id.419	rs1446585	G	0.10884	0.0121	5.13e-19	16315
class	class.Actinobacteria.id.419	rs7570971	A	0.10521	0.01188	6.5e-19	16315
class	class.Actinobacteria.id.419	rs36084664	G	-0.10853	0.01283	7.57e-19	15425
class	class.Actinobacteria.id.419	rs12465802	A	0.10598	0.01195	8.4e-19	16446
class	class.Actinobacteria.id.419	rs1375131	C	0.1046	0.01186	1.52e-18	16445
class	class.Actinobacteria.id.419	rs687670	C	0.10595	0.01226	1.42e-17	16446
class	class.Actinobacteria.id.419	rs13023281	C	-0.10244	0.01274	3.09e-17	15425
class	class.Actinobacteria.id.419	rs13404551	C	0.10455	0.01225	4.86e-17	16444
class	class.Actinobacteria.id.419	rs309160	T	0.10267	0.01226	1.7e-16	16446
class	class.Actinobacteria.id.419	rs309134	A	0.10412	0.01245	2.06e-16	16445
class	class.Actinobacteria.id.419	rs309168	T	0.10211	0.01227	2.51e-16	16446
class	class.Actinobacteria.id.419	rs218174	G	0.10198	0.01227	3.3e-16	16445
class	class.Actinobacteria.id.419	rs6759321	T	0.09868	0.01205	6e-16	16315
class	class.Actinobacteria.id.419	rs309180	G	0.10095	0.01228	6.12e-16	16446
class	class.Actinobacteria.id.419	rs12615624	G	0.10206	0.01245	8.25e-16	16446
class	class.Actinobacteria.id.419	rs632632	C	0.09996	0.01227	1.23e-15	16445
class	class.Actinobacteria.id.419	rs1561277	A	0.09696	0.01203	1.87e-15	16315
class	class.Actinobacteria.id.419	rs309125	T	0.09915	0.01227	1.95e-15	16445
class	class.Actinobacteria.id.419	rs309164	C	0.10037	0.01245	2.31e-15	16446
class	class.Actinobacteria.id.419	rs4988183	C	0.10047	0.01254	3.9e-15	16445
class	class.Actinobacteria.id.419	rs309149	T	0.09863	0.01245	6.73e-15	16446
class	class.Actinobacteria.id.419	rs309137	C	0.09608	0.01224	1.12e-14	16446
class	class.Actinobacteria.id.419	rs4954490	G	0.09637	0.01235	1.9e-14	16441
class	class.Actinobacteria.id.419	rs6716536	T	0.09339	0.01207	2.1e-14	16315
class	class.Actinobacteria.id.419	rs2236783	G	0.09637	0.01237	2.32e-14	16446
class	class.Actinobacteria.id.419	rs12620033	C	0.09596	0.01237	2.93e-14	16446
class	class.Actinobacteria.id.419	rs11681248	C	0.08901	0.01179	8.78e-14	16441
class	class.Actinobacteria.id.419	rs3754686	T	0.0936	0.01235	9.71e-14	16446
class	class.Actinobacteria.id.419	rs745500	G	0.09335	0.01236	1.32e-13	16446
class	class.Actinobacteria.id.419	rs3739020	G	0.09529	0.01264	1.42e-13	16443
class	class.Actinobacteria.id.419	rs6742283	A	0.09293	0.01237	1.61e-13	16443
class	class.Actinobacteria.id.419	rs6719488	G	0.09284	0.01236	1.76e-13	16446
class	class.Actinobacteria.id.419	rs892715	T	0.09276	0.01236	1.83e-13	16446
class	class.Actinobacteria.id.419	rs3769005	C	0.09235	0.01235	1.95e-13	16446
class	class.Actinobacteria.id.419	rs2322660	C	0.09255	0.01235	1.96e-13	16446
class	class.Actinobacteria.id.419	rs12988076	C	0.09248	0.01236	2.21e-13	16446
class	class.Actinobacteria.id.419	rs2322659	T	0.09424	0.01261	2.22e-13	16446
class	class.Actinobacteria.id.419	rs748841	C	0.09231	0.01235	2.3e-13	16446
class	class.Actinobacteria.id.419	rs1470457	G	0.09395	0.01263	3.26e-13	16446
class	class.Actinobacteria.id.419	rs12475139	A	0.08946	0.01221	4.65e-13	16315
class	class.Actinobacteria.id.419	rs2164210	T	0.09071	0.01236	5.65e-13	16446
class	class.Actinobacteria.id.419	rs17261772	C	0.09126	0.01244	5.86e-13	16315
class	class.Actinobacteria.id.419	rs313519	C	0.09118	0.01254	7.23e-13	16446
class	class.Actinobacteria.id.419	rs313518	T	0.09105	0.01254	8.26e-13	16446
class	class.Actinobacteria.id.419	rs749873	C	0.08528	0.01181	9.72e-13	16446
class	class.Actinobacteria.id.419	rs10928546	C	0.09135	0.01258	9.95e-13	16446
class	class.Actinobacteria.id.419	rs71348714	G	0.09019	0.01254	1.32e-12	16446
class	class.Actinobacteria.id.419	rs313517	G	0.09018	0.01254	1.34e-12	16446
class	class.Actinobacteria.id.419	rs2082729	C	0.09099	0.01259	1.35e-12	16446
class	class.Actinobacteria.id.419	rs71348715	G	0.09088	0.01259	1.36e-12	16446
class	class.Actinobacteria.id.419	rs11684545	G	0.09075	0.01259	1.37e-12	16446
class	class.Actinobacteria.id.419	rs313526	T	0.09004	0.01253	1.46e-12	16446
class	class.Actinobacteria.id.419	rs2034276	T	0.08992	0.01253	1.5e-12	16446
class	class.Actinobacteria.id.419	rs313528	A	0.08997	0.01253	1.5e-12	16446
class	class.Actinobacteria.id.419	rs4954280	G	0.08992	0.01253	1.54e-12	16446
class	class.Actinobacteria.id.419	rs28453840	G	0.0905	0.01258	1.57e-12	16445
class	class.Actinobacteria.id.419	rs1446584	G	0.08973	0.01253	1.68e-12	16446
class	class.Actinobacteria.id.419	rs313523	A	0.08972	0.01254	1.71e-12	16446
class	class.Actinobacteria.id.419	rs313522	A	0.08968	0.01254	1.76e-12	16446
class	class.Actinobacteria.id.419	rs1438305	C	0.09037	0.01259	1.83e-12	16446
class	class.Actinobacteria.id.419	rs1011361	G	0.0903	0.01259	1.9e-12	16445
class	class.Actinobacteria.id.419	rs10202489	G	0.09002	0.01256	1.99e-12	16446
class	class.Actinobacteria.id.419	rs656326	C	0.08938	0.01254	2.07e-12	16446
class	class.Actinobacteria.id.419	rs6720287	G	0.08933	0.01253	2.07e-12	16446
class	class.Actinobacteria.id.419	rs313524	T	0.08932	0.01253	2.15e-12	16446
class	class.Actinobacteria.id.419	rs12998016	C	0.09	0.01259	2.23e-12	16445
class	class.Actinobacteria.id.419	rs6715856	C	0.08912	0.01253	2.29e-12	16446
class	class.Actinobacteria.id.419	rs6430589	G	0.08961	0.01259	2.3e-12	16445
class	class.Actinobacteria.id.419	rs1438307	G	0.08985	0.01258	2.32e-12	16446
class	class.Actinobacteria.id.419	rs1438304	A	0.08995	0.01259	2.33e-12	16446
class	class.Actinobacteria.id.419	rs6755383	T	0.08908	0.01253	2.35e-12	16446
class	class.Actinobacteria.id.419	rs10195620	A	0.08987	0.01259	2.35e-12	16446
class	class.Actinobacteria.id.419	rs7355359	C	0.08903	0.01254	2.57e-12	16446
class	class.Actinobacteria.id.419	rs10192827	G	0.08977	0.01258	2.67e-12	16444
class	class.Actinobacteria.id.419	rs10928542	A	0.08865	0.01253	2.99e-12	16446
class	class.Actinobacteria.id.419	rs12998387	A	0.08939	0.01258	3.05e-12	16446
class	class.Actinobacteria.id.419	rs3213889	A	0.08951	0.01259	3.05e-12	16446
class	class.Actinobacteria.id.419	rs4954276	G	0.08885	0.01253	3.11e-12	16446
class	class.Actinobacteria.id.419	rs7608045	C	0.0886	0.01253	3.12e-12	16446
class	class.Actinobacteria.id.419	rs10173394	C	0.08936	0.01258	3.16e-12	16446
class	class.Actinobacteria.id.419	rs13412397	G	0.08898	0.01255	3.27e-12	16446
class	class.Actinobacteria.id.419	rs4954279	A	0.08842	0.01253	3.42e-12	16446
class	class.Actinobacteria.id.419	rs12619365	T	0.08856	0.01258	3.44e-12	16446
class	class.Actinobacteria.id.419	rs2011946	C	0.0839	0.0119	3.8e-12	16441
class	class.Actinobacteria.id.419	rs11679508	A	0.08855	0.01255	4.17e-12	16446
class	class.Actinobacteria.id.419	rs12994270	T	0.08893	0.01258	4.24e-12	16446
class	class.Actinobacteria.id.419	rs13413639	A	0.0881	0.01253	4.37e-12	16446
class	class.Actinobacteria.id.419	rs12469709	C	0.08853	0.01259	5.08e-12	16446
class	class.Actinobacteria.id.419	rs1869829	G	0.08644	0.01244	5.77e-12	16446
class	class.Actinobacteria.id.419	rs1374329	G	0.08873	0.01278	7.89e-12	16446
class	class.Actinobacteria.id.419	rs6760329	A	0.08971	0.01297	1.02e-11	16446
class	class.Actinobacteria.id.419	rs9287442	A	0.0895	0.01292	1.11e-11	16446
class	class.Actinobacteria.id.419	rs10188066	G	0.0893	0.01297	1.29e-11	16446
class	class.Actinobacteria.id.419	rs10928545	A	0.08939	0.01292	1.34e-11	16446
class	class.Actinobacteria.id.419	rs62160860	C	0.11427	0.01699	1.36e-11	16443
class	class.Actinobacteria.id.419	rs11693502	C	0.08126	0.01189	1.4e-11	16445
class	class.Actinobacteria.id.419	rs2304599	C	0.08934	0.01297	1.41e-11	16446
class	class.Actinobacteria.id.419	rs12616520	A	0.08899	0.01292	1.45e-11	16446
class	class.Actinobacteria.id.419	rs10187402	G	0.08452	0.01248	1.53e-11	16441
class	class.Actinobacteria.id.419	rs4954551	A	0.11141	0.01678	1.8e-11	16446
class	class.Actinobacteria.id.419	rs7587285	C	0.11143	0.01676	1.81e-11	16446
class	class.Actinobacteria.id.419	rs2278544	A	0.08848	0.01294	2.06e-11	16446
class	class.Actinobacteria.id.419	rs2278683	C	0.11102	0.01676	2.36e-11	16445
class	class.Actinobacteria.id.419	rs11893318	C	0.11055	0.01678	2.87e-11	16445
class	class.Actinobacteria.id.419	rs11679933	G	0.08031	0.0119	2.9e-11	16442
class	class.Actinobacteria.id.419	rs1030764	C	0.08793	0.01297	3e-11	16446
class	class.Actinobacteria.id.419	rs3820794	C	0.08745	0.01296	3.63e-11	16446
class	class.Actinobacteria.id.419	rs932206	C	0.07612	0.01147	4.07e-11	16315
class	class.Actinobacteria.id.419	rs6714750	G	0.0847	0.01257	4.1e-11	16315
class	class.Actinobacteria.id.419	rs2680880	A	0.07718	0.01146	4.76e-11	16446
class	class.Actinobacteria.id.419	rs7581382	C	-0.0852	0.01407	5.5e-11	15425
class	class.Actinobacteria.id.419	rs935613	T	0.08202	0.01248	7.35e-11	16446
class	class.Actinobacteria.id.419	rs1375132	G	0.08145	0.01246	1.03e-10	16444
class	class.Actinobacteria.id.419	rs6747073	C	0.08016	0.01244	1.85e-10	16444
class	class.Actinobacteria.id.419	rs6704561	T	0.07843	0.01227	2.67e-10	16315
class	class.Actinobacteria.id.419	rs3768998	T	0.10758	0.01731	3.29e-10	16445
class	class.Actinobacteria.id.419	rs2016636	A	0.07918	0.01248	3.54e-10	16446
class	class.Actinobacteria.id.419	rs12328663	C	0.09496	0.01574	4.52e-10	16446
class	class.Actinobacteria.id.419	rs13389481	A	0.09761	0.01611	4.6e-10	16444
class	class.Actinobacteria.id.419	rs2874739	T	0.09515	0.01574	5.05e-10	16446
class	class.Actinobacteria.id.419	rs1900741	T	0.08646	0.01357	5.1e-10	16446
class	class.Actinobacteria.id.419	rs10193348	G	0.09486	0.01575	5.37e-10	16446
class	class.Actinobacteria.id.419	rs10167901	T	0.09513	0.0158	6.17e-10	16446
class	class.Actinobacteria.id.419	rs10167809	T	0.09493	0.0158	6.56e-10	16446
class	class.Actinobacteria.id.419	rs4953948	G	0.09492	0.0158	6.57e-10	16446
class	class.Actinobacteria.id.419	rs4954216	A	0.09484	0.0158	6.84e-10	16446
class	class.Actinobacteria.id.419	rs7568525	A	0.09372	0.01579	7.2e-10	16446
class	class.Actinobacteria.id.419	rs10167884	T	0.09469	0.0158	7.26e-10	16446
class	class.Actinobacteria.id.419	rs4954215	A	0.09464	0.0158	7.31e-10	16446
class	class.Actinobacteria.id.419	rs10208624	T	0.09372	0.01579	7.31e-10	16446
class	class.Actinobacteria.id.419	rs62168942	C	0.09475	0.0158	7.39e-10	16446
class	class.Actinobacteria.id.419	rs10182750	C	0.09466	0.01581	7.6e-10	16446
class	class.Actinobacteria.id.419	rs4953947	C	0.09444	0.01581	7.97e-10	16446
class	class.Actinobacteria.id.419	rs7422031	T	0.09403	0.01574	7.98e-10	16446
class	class.Actinobacteria.id.419	rs13409400	C	0.09445	0.0158	8.28e-10	16446
class	class.Actinobacteria.id.419	rs7573600	C	0.09333	0.01575	8.53e-10	16446
class	class.Actinobacteria.id.419	rs62168941	T	0.09442	0.0158	8.61e-10	16446
class	class.Actinobacteria.id.419	rs4954513	A	0.10778	0.01737	8.8e-10	16446
class	class.Actinobacteria.id.419	rs16832275	G	0.10287	0.01676	8.8e-10	16446
class	class.Actinobacteria.id.419	rs11898045	C	0.09308	0.01575	8.84e-10	16446
class	class.Actinobacteria.id.419	rs56903548	T	0.09345	0.01574	9.49e-10	16446
class	class.Actinobacteria.id.419	rs4954217	T	0.09403	0.0158	9.68e-10	16446
class	class.Actinobacteria.id.419	rs13413872	T	0.09401	0.0158	9.68e-10	16446
class	class.Actinobacteria.id.419	rs13402112	C	0.09401	0.0158	9.68e-10	16446
class	class.Actinobacteria.id.419	rs10186594	G	0.09402	0.0158	9.77e-10	16446
class	class.Actinobacteria.id.419	rs58426504	G	0.09273	0.01575	1.01e-09	16446
class	class.Actinobacteria.id.419	rs4954214	T	0.09381	0.01581	1.01e-09	16446
class	class.Actinobacteria.id.419	rs3213871	T	0.10717	0.01742	1.02e-09	16446
class	class.Actinobacteria.id.419	rs921859	G	0.09378	0.0158	1.05e-09	16446
class	class.Actinobacteria.id.419	rs58697996	A	0.0929	0.01579	1.06e-09	16446
class	class.Actinobacteria.id.419	rs7601696	A	0.0938	0.0158	1.09e-09	16446
class	class.Actinobacteria.id.419	rs6760553	G	0.09359	0.01581	1.09e-09	16446
class	class.Actinobacteria.id.419	rs7577258	A	0.09371	0.0158	1.12e-09	16446
class	class.Actinobacteria.id.419	rs2017831	T	0.09367	0.0158	1.12e-09	16446
class	class.Actinobacteria.id.419	rs3769002	C	0.10692	0.01738	1.12e-09	16446
class	class.Actinobacteria.id.419	rs56263017	C	0.10681	0.01738	1.14e-09	16446
class	class.Actinobacteria.id.419	rs7565268	C	0.09363	0.0158	1.16e-09	16446
class	class.Actinobacteria.id.419	rs56174523	C	0.09349	0.0158	1.18e-09	16446
class	class.Actinobacteria.id.419	rs61087958	T	0.09266	0.01576	1.23e-09	16446
class	class.Actinobacteria.id.419	rs4953946	G	0.09315	0.01581	1.26e-09	16446
class	class.Actinobacteria.id.419	rs11888951	C	0.09304	0.01581	1.34e-09	16446
class	class.Actinobacteria.id.419	rs7601683	T	0.09311	0.0158	1.43e-09	16446
class	class.Actinobacteria.id.419	rs10174944	T	0.093	0.0158	1.44e-09	16445
class	class.Actinobacteria.id.419	rs4954220	A	0.09203	0.01579	1.45e-09	16446
class	class.Actinobacteria.id.419	rs7565149	A	0.09299	0.0158	1.46e-09	16446
class	class.Actinobacteria.id.419	rs62168934	G	0.09291	0.01581	1.51e-09	16446
class	class.Actinobacteria.id.419	rs60350840	G	0.09309	0.01581	1.51e-09	16446
class	class.Actinobacteria.id.419	rs4346445	C	0.09143	0.01581	1.52e-09	16444
class	class.Actinobacteria.id.419	rs16831498	C	0.09376	0.01601	1.61e-09	16446
class	class.Actinobacteria.id.419	rs2164332	C	0.10048	0.01674	1.77e-09	16446
class	class.Actinobacteria.id.419	rs4953945	G	0.09336	0.01587	1.78e-09	16444
class	class.Actinobacteria.id.419	rs7608980	A	0.10646	0.01739	1.81e-09	16446
class	class.Actinobacteria.id.419	rs4954567	T	0.0722	0.01196	1.82e-09	16446
class	class.Actinobacteria.id.419	rs6741481	G	0.09159	0.01575	1.82e-09	16446
class	class.Actinobacteria.id.419	rs7603805	G	0.0918	0.01574	1.89e-09	16446
class	class.Actinobacteria.id.419	rs16832138	A	0.10621	0.01738	1.95e-09	16446
class	class.Actinobacteria.id.419	rs2290518	A	0.09129	0.01575	2.05e-09	16446
class	class.Actinobacteria.id.419	rs2322725	C	0.0999	0.01675	2.12e-09	16446
class	class.Actinobacteria.id.419	rs11884903	C	0.09251	0.01596	2.22e-09	16446
class	class.Actinobacteria.id.419	rs16832156	A	0.10041	0.01678	2.48e-09	16445
class	class.Actinobacteria.id.419	rs1401687	C	0.0716	0.01196	2.49e-09	16446
class	class.Actinobacteria.id.419	rs11903663	G	0.08897	0.01577	2.54e-09	16444
class	class.Actinobacteria.id.419	rs58327215	C	0.09074	0.01578	2.56e-09	16446
class	class.Actinobacteria.id.419	rs6752519	T	0.10417	0.01734	2.61e-09	16446
class	class.Actinobacteria.id.419	rs309132	G	0.10397	0.01713	2.61e-09	16446
class	class.Actinobacteria.id.419	rs56067372	T	0.10518	0.01739	2.72e-09	16446
class	class.Actinobacteria.id.419	rs4640444	C	0.08891	0.01577	2.73e-09	16444
class	class.Actinobacteria.id.419	rs1551497	C	0.09155	0.01581	2.74e-09	16445
class	class.Actinobacteria.id.419	rs10179271	C	0.07136	0.01196	2.79e-09	16446
class	class.Actinobacteria.id.419	rs16832200	C	0.0992	0.01675	2.8e-09	16446
class	class.Actinobacteria.id.419	rs4645053	A	0.08882	0.01577	2.83e-09	16444
class	class.Actinobacteria.id.419	rs6739713	G	0.07681	0.01271	2.85e-09	16446
class	class.Actinobacteria.id.419	rs4954212	G	0.09144	0.01577	2.86e-09	16445
class	class.Actinobacteria.id.419	rs3754690	T	0.10749	0.01797	2.9e-09	16446
class	class.Actinobacteria.id.419	rs2164331	T	0.10364	0.0174	2.91e-09	16446
class	class.Actinobacteria.id.419	rs12478902	C	0.10049	0.01698	2.91e-09	16445
class	class.Actinobacteria.id.419	rs6430561	T	0.09053	0.01579	2.93e-09	16446
class	class.Actinobacteria.id.419	rs10209482	C	0.09207	0.01598	2.96e-09	16446
class	class.Actinobacteria.id.419	rs11890844	G	0.09124	0.01583	3e-09	16445
class	class.Actinobacteria.id.419	rs9941547	A	0.07135	0.012	3.24e-09	16337
class	class.Actinobacteria.id.419	rs13410870	A	0.08997	0.01575	3.24e-09	16446
class	class.Actinobacteria.id.419	rs309126	C	0.09793	0.0163	3.31e-09	16446
class	class.Actinobacteria.id.419	rs6709763	A	0.09093	0.01581	3.33e-09	16446
class	class.Actinobacteria.id.419	rs13402101	A	0.09107	0.01583	3.36e-09	16445
class	class.Actinobacteria.id.419	rs57829242	G	0.09163	0.01596	3.44e-09	16446
class	class.Actinobacteria.id.419	rs13399376	G	0.09095	0.01583	3.49e-09	16445
class	class.Actinobacteria.id.419	rs74266324	A	0.08471	0.0144	3.5e-09	16315
class	class.Actinobacteria.id.419	rs3754692	C	0.07639	0.01271	3.52e-09	16446
class	class.Actinobacteria.id.419	rs17293519	G	0.08959	0.01574	3.78e-09	16446
class	class.Actinobacteria.id.419	rs4494812	G	0.08821	0.01577	3.82e-09	16444
class	class.Actinobacteria.id.419	rs55634455	C	0.10627	0.01795	3.88e-09	16446
class	class.Actinobacteria.id.419	rs4954568	A	0.07067	0.01196	3.97e-09	16446
class	class.Actinobacteria.id.419	rs16831264	C	0.09011	0.01576	4.02e-09	16445
class	class.Actinobacteria.id.419	rs6430593	A	0.09932	0.01676	4.14e-09	16446
class	class.Actinobacteria.id.419	rs6737635	T	0.09028	0.01581	4.38e-09	16446
class	class.Actinobacteria.id.419	rs60433564	C	0.11928	0.02069	4.41e-09	13623
class	class.Actinobacteria.id.419	rs6749119	G	0.08907	0.01574	4.44e-09	16446
class	class.Actinobacteria.id.419	rs10496736	G	0.1188	0.02069	4.66e-09	13623
class	class.Actinobacteria.id.419	rs6721838	G	0.08936	0.01582	4.77e-09	16446
class	class.Actinobacteria.id.419	rs78141345	A	0.10571	0.01796	4.83e-09	16446
class	class.Actinobacteria.id.419	rs11892750	A	0.09032	0.01584	4.99e-09	16445
class	class.Actinobacteria.id.419	rs13427494	A	0.09075	0.01599	5.05e-09	16446
class	class.Actinobacteria.id.419	rs6715785	A	0.07012	0.01195	5.14e-09	16445
class	class.Actinobacteria.id.419	rs11897204	C	0.08863	0.01576	5.4e-09	16446
class	class.Actinobacteria.id.419	rs6706466	G	0.08847	0.01575	5.43e-09	16446
class	class.Actinobacteria.id.419	rs56369660	G	0.08902	0.01576	5.51e-09	16446
class	class.Actinobacteria.id.419	rs4954569	T	0.06993	0.01195	5.53e-09	16445
class	class.Actinobacteria.id.419	rs4954242	G	0.09158	0.01607	5.64e-09	16446
class	class.Actinobacteria.id.419	rs1979033	A	0.06396	0.01138	5.68e-09	16441
class	class.Actinobacteria.id.419	rs11888521	C	0.08701	0.01577	5.91e-09	16444
class	class.Actinobacteria.id.419	rs13408096	T	0.08914	0.01577	5.98e-09	16445
class	class.Actinobacteria.id.419	rs12233092	A	0.09751	0.01685	6.27e-09	16443
class	class.Actinobacteria.id.419	rs4954226	C	0.0896	0.01595	6.38e-09	16446
class	class.Actinobacteria.id.419	rs6723108	T	0.06429	0.01152	6.6e-09	16446
class	class.Actinobacteria.id.419	rs4954213	T	0.08876	0.01577	6.83e-09	16445
class	class.Actinobacteria.id.419	rs4954633	T	0.1153	0.02054	6.93e-09	13623
class	class.Actinobacteria.id.419	rs56211644	C	0.10401	0.01795	7.76e-09	16446
class	class.Actinobacteria.id.419	rs4954221	A	0.08764	0.01578	8.19e-09	16446
class	class.Actinobacteria.id.419	rs11900832	T	0.0887	0.01584	8.63e-09	16445
class	class.Actinobacteria.id.419	rs7597802	T	0.08865	0.01583	8.73e-09	16445
class	class.Actinobacteria.id.419	rs925966	C	0.07089	0.01215	8.98e-09	16315
class	class.Actinobacteria.id.419	rs4954392	G	0.06896	0.01196	8.99e-09	16446
class	class.Actinobacteria.id.419	rs4954570	C	0.0727	0.01281	9.09e-09	16444
class	class.Actinobacteria.id.419	rs950176	G	0.06915	0.01197	9.21e-09	16444
class	class.Actinobacteria.id.419	rs61663334	G	0.0855	0.01578	9.56e-09	16445
class	class.Actinobacteria.id.419	rs11889843	A	0.08795	0.01577	9.72e-09	16445
class	class.Actinobacteria.id.419	rs7563997	A	0.0879	0.01578	9.93e-09	16445
class	class.Actinobacteria.id.419	rs6742013	C	0.0887	0.01599	1.02e-08	16446
class	class.Actinobacteria.id.419	rs57543738	C	0.10333	0.01804	1.03e-08	16446
class	class.Actinobacteria.id.419	rs60376570	A	0.10315	0.01802	1.03e-08	16446
class	class.Actinobacteria.id.419	rs72972104	A	0.11393	0.02055	1.03e-08	13623
class	class.Actinobacteria.id.419	rs12616955	T	0.06868	0.01196	1.03e-08	16446
class	class.Actinobacteria.id.419	rs78793148	A	0.10934	0.01877	1.06e-08	16315
class	class.Actinobacteria.id.419	rs1530559	G	0.06456	0.01138	1.06e-08	16315
class	class.Actinobacteria.id.419	rs10928529	A	0.08807	0.01584	1.09e-08	16445
class	class.Actinobacteria.id.419	rs2874834	G	0.07407	0.01274	1.12e-08	16446
class	class.Actinobacteria.id.419	rs4954566	T	0.06828	0.01196	1.25e-08	16446
class	class.Actinobacteria.id.419	rs2305248	G	0.08625	0.01575	1.3e-08	16446
class	class.Actinobacteria.id.419	rs7565053	T	0.12106	0.02154	1.3e-08	13499
class	class.Actinobacteria.id.419	rs74697610	T	0.11207	0.01993	1.31e-08	16206
class	class.Actinobacteria.id.419	rs584226	C	0.09775	0.01699	1.33e-08	16446
class	class.Actinobacteria.id.419	rs7371606	G	0.07007	0.01216	1.35e-08	16315
class	class.Actinobacteria.id.419	rs4954564	G	0.06836	0.01197	1.35e-08	16444
class	class.Actinobacteria.id.419	rs7605229	T	0.08811	0.01599	1.37e-08	16446
class	class.Actinobacteria.id.419	rs4954572	T	0.06832	0.01203	1.38e-08	16446
class	class.Actinobacteria.id.419	rs4954430	T	0.11505	0.02076	1.38e-08	13622
class	class.Actinobacteria.id.419	rs1123848	T	0.06836	0.01205	1.48e-08	16444
class	class.Actinobacteria.id.419	rs6727889	T	0.08831	0.016	1.49e-08	16446
class	class.Actinobacteria.id.419	rs4954396	C	0.06817	0.01203	1.49e-08	16446
class	class.Actinobacteria.id.419	rs16855656	G	0.09361	0.0164	1.55e-08	16446
class	class.Actinobacteria.id.419	rs62170081	G	0.11501	0.02069	1.56e-08	13623
class	class.Actinobacteria.id.419	rs10803550	T	0.06777	0.01196	1.57e-08	16446
class	class.Actinobacteria.id.419	rs953387	C	0.06759	0.01196	1.67e-08	16446
class	class.Actinobacteria.id.419	rs2102896	C	0.06756	0.01197	1.68e-08	16446
class	class.Actinobacteria.id.419	rs2874874	C	0.10175	0.01802	1.7e-08	16446
class	class.Actinobacteria.id.419	rs2056297	T	0.06761	0.01196	1.76e-08	16446
class	class.Actinobacteria.id.419	rs56982689	T	0.11301	0.02074	1.89e-08	13623
class	class.Actinobacteria.id.419	rs2322812	G	0.10123	0.01802	2.04e-08	16446
class	class.Actinobacteria.id.419	rs3769011	T	0.10089	0.01803	2.16e-08	16446
class	class.Actinobacteria.id.419	rs72970286	G	0.11122	0.02036	2.19e-08	13622
class	class.Actinobacteria.id.419	rs6707289	G	0.114	0.02069	2.2e-08	13623
class	class.Actinobacteria.id.419	rs6720497	A	0.11399	0.02069	2.2e-08	13623
class	class.Actinobacteria.id.419	rs58080116	G	0.10109	0.01802	2.21e-08	16446
class	class.Actinobacteria.id.419	rs4954397	G	0.06742	0.01205	2.3e-08	16446
class	class.Actinobacteria.id.419	rs1964776	T	0.06739	0.01206	2.48e-08	16446
class	class.Actinobacteria.id.419	rs11897217	T	0.08421	0.01579	2.52e-08	16446
class	class.Actinobacteria.id.419	rs61470941	C	0.09953	0.018	2.53e-08	16446
class	class.Actinobacteria.id.419	rs10928558	C	0.06802	0.0122	2.6e-08	16445
class	class.Actinobacteria.id.419	rs4954445	A	0.10029	0.01802	2.61e-08	16446
class	class.Actinobacteria.id.419	rs7594509	T	0.08416	0.01579	2.63e-08	16446
class	class.Actinobacteria.id.419	rs2322445	A	0.08423	0.01578	2.64e-08	16446
class	class.Actinobacteria.id.419	rs12473760	A	0.06658	0.01197	2.67e-08	16446
class	class.Actinobacteria.id.419	rs4954577	G	0.06709	0.01205	2.72e-08	16446
class	class.Actinobacteria.id.419	rs6729961	G	0.11356	0.02069	2.8e-08	13623
class	class.Actinobacteria.id.419	rs3806502	T	0.08568	0.01598	2.9e-08	16446
class	class.Actinobacteria.id.419	rs6705610	G	0.0837	0.01575	2.9e-08	16446
class	class.Actinobacteria.id.419	rs16831994	C	0.11135	0.02055	3.01e-08	13623
class	class.Actinobacteria.id.419	rs16833335	A	0.06689	0.01205	3.03e-08	16446
class	class.Actinobacteria.id.419	rs6738563	T	0.06092	0.01138	3.05e-08	16442
class	class.Actinobacteria.id.419	rs1519525	T	0.06649	0.01203	3.71e-08	16446
class	class.Actinobacteria.id.419	rs35215526	A	0.10439	0.0187	3.82e-08	16442
class	class.Actinobacteria.id.419	rs13008147	G	-0.06679	0.01282	4.02e-08	15425
class	class.Actinobacteria.id.419	rs7609188	C	0.10986	0.02055	4.03e-08	13623
class	class.Actinobacteria.id.419	rs3820790	T	0.09962	0.01822	4.48e-08	16443
class	class.Actinobacteria.id.419	rs62168847	C	0.10273	0.0186	4.7e-08	16442
class	class.Actinobacteria.id.419	rs3739022	A	0.09758	0.01801	4.9e-08	16446
class	class.Actinobacteria.id.419	rs12992815	G	0.09688	0.01788	5.22e-08	16446
class	class.Actinobacteria.id.419	rs7565871	C	0.08193	0.01587	5.28e-08	16445
class	class.Actinobacteria.id.419	rs62168843	C	0.1022	0.0186	5.32e-08	16442
class	class.Actinobacteria.id.419	rs62168846	A	0.10337	0.0187	5.41e-08	16442
class	class.Actinobacteria.id.419	rs9677760	T	0.07658	0.01374	5.6e-08	16446
class	class.Actinobacteria.id.419	rs4954578	C	0.06544	0.01203	6.18e-08	16446
class	class.Actinobacteria.id.419	rs4954573	G	0.06585	0.01219	6.2e-08	16445
class	class.Actinobacteria.id.419	rs1865452	T	0.07653	0.01381	6.27e-08	16446
class	class.Actinobacteria.id.419	rs60963894	G	0.07653	0.01381	6.27e-08	16446
class	class.Actinobacteria.id.419	rs10496737	G	0.07648	0.01381	6.36e-08	16446
class	class.Actinobacteria.id.419	rs56036623	C	0.07057	0.01322	6.37e-08	16446
class	class.Actinobacteria.id.419	rs6716987	A	0.06502	0.01203	7.5e-08	16446
class	class.Actinobacteria.id.419	rs60453613	C	0.07598	0.01381	7.85e-08	16446
class	class.Actinobacteria.id.419	rs12469551	T	0.07587	0.01374	7.98e-08	16446
class	class.Actinobacteria.id.419	rs13010498	C	-0.06402	0.01214	8.22e-08	16315
class	class.Actinobacteria.id.419	rs7595712	T	0.07596	0.01381	9.04e-08	16446
class	class.Actinobacteria.id.419	rs6660520	A	0.0713	0.01339	9.21e-08	16441
class	class.Actinobacteria.id.419	rs62168844	G	0.10002	0.0186	1e-07	16442
class	class.Actinobacteria.id.419	rs6708957	T	0.07534	0.01381	1.01e-07	16446
class	class.Actinobacteria.id.419	rs998451	G	0.05846	0.01154	1.04e-07	16445
class	class.Actinobacteria.id.419	rs7513988	C	0.06936	0.01313	1.06e-07	16442
class	class.Actinobacteria.id.419	rs6745996	G	0.08629	0.01665	1.06e-07	16446
class	class.Actinobacteria.id.419	rs80274970	T	0.1032	0.01963	1.07e-07	15956
class	class.Actinobacteria.id.419	rs12022129	G	0.06974	0.01321	1.09e-07	16443
class	class.Actinobacteria.id.419	rs1469996	G	0.07584	0.01388	1.09e-07	16315
class	class.Actinobacteria.id.419	rs60274701	A	0.09487	0.01783	1.2e-07	16445
class	class.Actinobacteria.id.419	rs4954394	G	0.06657	0.01288	1.22e-07	16446
class	class.Actinobacteria.id.419	rs10193587	C	0.0647	0.0123	1.27e-07	16315
class	class.Actinobacteria.id.419	rs4845143	G	0.0691	0.01322	1.35e-07	16443
class	class.Actinobacteria.id.419	rs147616090	T	0.07451	0.0138	1.37e-07	16446
class	class.Actinobacteria.id.419	rs1469995	A	0.07438	0.0138	1.4e-07	16441
class	class.Actinobacteria.id.419	rs6732236	G	0.07434	0.01381	1.5e-07	16446
class	class.Actinobacteria.id.419	rs7564577	T	0.0824	0.01612	1.65e-07	16444
class	class.Actinobacteria.id.419	rs10928513	T	0.0584	0.01148	1.72e-07	16445
class	class.Actinobacteria.id.419	rs7604460	C	0.08244	0.01547	1.85e-07	16315
class	class.Actinobacteria.id.419	rs6430585	A	0.07344	0.01371	1.95e-07	16446
class	class.Actinobacteria.id.419	rs7582173	A	0.07914	0.01457	2.03e-07	16446
class	class.Actinobacteria.id.419	rs7575241	A	0.07428	0.01395	2.04e-07	16445
class	class.Actinobacteria.id.419	rs872151	T	0.09147	0.01774	2.12e-07	16446
class	class.Actinobacteria.id.419	rs12471781	A	0.08174	0.01556	2.25e-07	16315
class	class.Actinobacteria.id.419	rs4954388	C	0.06387	0.01227	2.39e-07	16442
class	class.Actinobacteria.id.419	rs4954571	A	0.06486	0.01288	2.58e-07	16444
class	class.Actinobacteria.id.419	rs1028182	T	0.06755	0.01322	2.65e-07	16443
class	class.Actinobacteria.id.419	rs10197646	A	0.07832	0.01457	2.68e-07	16446
class	class.Actinobacteria.id.419	rs7568884	T	0.06225	0.0122	2.75e-07	16446
class	class.Actinobacteria.id.419	rs4954556	A	0.1226	0.02474	2.9e-07	9647
class	class.Actinobacteria.id.419	rs13415439	A	0.06208	0.01219	2.94e-07	16446
class	class.Actinobacteria.id.419	rs60241067	T	0.06492	0.01248	3.04e-07	16446
class	class.Actinobacteria.id.419	rs7556781	G	0.0721	0.01369	3.05e-07	16446
class	class.Actinobacteria.id.419	rs4954575	A	0.06206	0.01221	3.11e-07	16446
class	class.Actinobacteria.id.419	rs6430580	G	0.0829	0.01666	3.13e-07	16446
class	class.Actinobacteria.id.419	rs6733547	T	0.07969	0.01599	3.23e-07	16445
class	class.Actinobacteria.id.419	rs10174462	G	0.07388	0.01398	3.33e-07	16446
class	class.Actinobacteria.id.419	rs2056226	G	0.0688	0.01352	3.34e-07	16315
class	class.Actinobacteria.id.419	rs6540645	G	0.06837	0.01346	3.37e-07	16441
class	class.Actinobacteria.id.419	rs1807356	C	0.08153	0.01625	3.49e-07	16446
class	class.Actinobacteria.id.419	rs7589832	C	0.07229	0.0138	3.51e-07	16446
class	class.Actinobacteria.id.419	rs13007153	C	0.06284	0.01226	3.79e-07	16441
class	class.Actinobacteria.id.419	rs73958618	G	0.07166	0.01378	4e-07	16446
class	class.Actinobacteria.id.419	rs1028181	T	0.06772	0.01346	4.41e-07	16441
class	class.Actinobacteria.id.419	rs59869505	C	0.06096	0.01218	4.43e-07	16446
class	class.Actinobacteria.id.419	rs72976292	A	0.06104	0.01219	4.44e-07	16441
class	class.Actinobacteria.id.419	rs55809728	A	0.10735	0.0218	4.47e-07	13617
class	class.Actinobacteria.id.419	rs309124	G	0.07413	0.01454	4.58e-07	16445
class	class.Actinobacteria.id.419	rs4988243	C	0.11209	0.02241	4.65e-07	13514
class	class.Actinobacteria.id.419	rs908704	G	0.06697	0.01337	4.88e-07	16440
class	class.Actinobacteria.id.419	rs16833170	G	0.06078	0.01219	4.94e-07	16446
class	class.Actinobacteria.id.419	rs6685379	G	0.06636	0.01329	5e-07	16315
class	class.Actinobacteria.id.419	rs2090661	G	0.06173	0.01226	5.46e-07	16442
class	class.Actinobacteria.id.419	rs2254780	T	0.07305	0.01469	5.78e-07	16446
class	class.Actinobacteria.id.419	rs1879087	C	0.10375	0.02293	6.2e-07	10415
class	class.Actinobacteria.id.419	rs2441384	C	0.0728	0.01469	6.25e-07	16446
class	class.Actinobacteria.id.419	rs2138992	A	0.06656	0.01346	6.37e-07	16315
class	class.Actinobacteria.id.419	rs309122	G	0.0731	0.01454	6.56e-07	16445
class	class.Actinobacteria.id.419	rs11895609	T	0.0755	0.01593	6.59e-07	16445
class	class.Actinobacteria.id.419	rs6712127	G	0.07169	0.01395	6.67e-07	16446
class	class.Actinobacteria.id.419	rs309123	G	0.07343	0.01474	7.46e-07	16445
class	class.Actinobacteria.id.419	rs8047955	A	0.05736	0.01163	8.32e-07	16439
class	class.Actinobacteria.id.419	rs8057441	C	0.05692	0.01155	8.72e-07	16315
class	class.Actinobacteria.id.419	rs10928554	T	0.09046	0.01738	8.75e-07	16315
class	class.Actinobacteria.id.419	rs4440852	C	0.06568	0.01347	8.75e-07	16315
class	class.Actinobacteria.id.419	rs309152	C	0.07331	0.01498	9.52e-07	16446
class	class.Actinobacteria.id.419	rs75667274	T	0.07635	0.0155	1e-06	16440
class	class.Actinobacteria.id.419	rs6430601	T	0.07598	0.0161	1.01e-06	16443
class	class.Actinobacteria.id.419	rs112407062	T	0.07581	0.01541	1.02e-06	16446
class	class.Actinobacteria.id.419	rs7322849	T	0.09267	0.01924	1.03e-06	16446
class	class.Actinobacteria.id.419	rs6713776	G	0.07459	0.01456	1.04e-06	16446
class	class.Actinobacteria.id.419	rs10180515	A	0.06352	0.01334	1.09e-06	16446
class	class.Actinobacteria.id.419	rs12448146	A	0.05589	0.01151	1.14e-06	16315
class	class.Actinobacteria.id.419	rs908703	G	0.06357	0.0132	1.15e-06	16440
class	class.Actinobacteria.id.419	rs115553816	A	0.07548	0.01542	1.15e-06	16446
class	class.Actinobacteria.id.419	rs1942055	C	0.05454	0.01153	1.16e-06	16441
class	class.Actinobacteria.id.419	rs11684458	G	0.06317	0.01334	1.17e-06	16446
class	class.Actinobacteria.id.419	rs309119	C	0.07222	0.01491	1.17e-06	16446
class	class.Actinobacteria.id.419	rs112396243	T	0.07542	0.01541	1.18e-06	16446
class	class.Actinobacteria.id.419	rs309133	C	0.07226	0.01485	1.2e-06	16444
class	class.Actinobacteria.id.419	rs2176716	T	0.063	0.01334	1.26e-06	16446
class	class.Actinobacteria.id.419	rs16832440	A	0.07559	0.0154	1.27e-06	16445
class	class.Actinobacteria.id.419	rs111682961	T	0.07528	0.01541	1.29e-06	16445
class	class.Actinobacteria.id.419	rs79826902	A	0.07518	0.01541	1.3e-06	16446
class	class.Actinobacteria.id.419	rs12474975	T	0.0749	0.01542	1.31e-06	16446
class	class.Actinobacteria.id.419	rs3098104	A	0.07523	0.01523	1.31e-06	16445
class	class.Actinobacteria.id.419	rs16832243	T	0.07484	0.01542	1.37e-06	16446
class	class.Actinobacteria.id.419	rs1964459	G	0.07543	0.01541	1.38e-06	16442
class	class.Actinobacteria.id.419	rs16832205	A	0.07488	0.01541	1.39e-06	16446
class	class.Actinobacteria.id.419	rs6728946	G	0.07268	0.01503	1.41e-06	16445
class	class.Actinobacteria.id.419	rs12464050	T	0.075	0.01542	1.42e-06	16445
class	class.Actinobacteria.id.419	rs309159	T	0.0723	0.01505	1.44e-06	16446
class	class.Actinobacteria.id.419	rs4954555	C	0.10741	0.02246	1.45e-06	11290
class	class.Actinobacteria.id.419	rs2289959	T	0.07024	0.01469	1.45e-06	16446
class	class.Actinobacteria.id.419	rs586964	A	0.07473	0.01536	1.46e-06	16445
class	class.Actinobacteria.id.419	rs59213715	C	0.0741	0.01535	1.47e-06	16446
class	class.Actinobacteria.id.419	rs75128007	G	0.06348	0.01293	1.47e-06	16315
class	class.Actinobacteria.id.419	rs62160866	G	0.11842	0.02541	1.51e-06	9647
class	class.Actinobacteria.id.419	rs13387501	T	0.06252	0.01334	1.51e-06	16446
class	class.Actinobacteria.id.419	rs41269821	G	0.07253	0.01512	1.53e-06	16440
class	class.Actinobacteria.id.419	rs721765	A	0.0751	0.0154	1.54e-06	16446
class	class.Actinobacteria.id.419	rs72847650	A	-0.0552	0.01178	1.54e-06	15534
class	class.Actinobacteria.id.419	rs309161	A	0.07181	0.01491	1.56e-06	16446
class	class.Actinobacteria.id.419	rs6711493	G	0.06995	0.01458	1.56e-06	16446
class	class.Actinobacteria.id.419	rs77096272	A	0.07468	0.01542	1.59e-06	16445
class	class.Actinobacteria.id.419	rs12476127	G	0.07307	0.01503	1.63e-06	16446
class	class.Actinobacteria.id.419	rs6711997	C	0.06216	0.01332	1.63e-06	16446
class	class.Actinobacteria.id.419	rs4245838	T	0.10684	0.02246	1.63e-06	11290
class	class.Actinobacteria.id.419	rs309170	T	0.0712	0.01486	1.66e-06	16446
class	class.Actinobacteria.id.419	rs499483	A	0.07423	0.01535	1.68e-06	16445
class	class.Actinobacteria.id.419	rs9926823	C	0.05486	0.01151	1.74e-06	16315
class	class.Actinobacteria.id.419	rs16832624	C	0.06219	0.01288	1.75e-06	16315
class	class.Actinobacteria.id.419	rs3098103	C	0.07431	0.01537	1.75e-06	16446
class	class.Actinobacteria.id.419	rs75753154	C	0.0719	0.01503	1.76e-06	16446
class	class.Actinobacteria.id.419	rs309120	C	0.07062	0.01486	1.78e-06	16446
class	class.Actinobacteria.id.419	rs1057031	A	0.07172	0.01499	1.83e-06	16445
class	class.Actinobacteria.id.419	rs7606267	C	0.07174	0.01503	1.84e-06	16446
class	class.Actinobacteria.id.419	rs11688302	T	0.05784	0.01219	1.84e-06	16446
class	class.Actinobacteria.id.419	rs57243841	G	0.0635	0.01317	1.84e-06	16315
class	class.Actinobacteria.id.419	rs10171677	A	0.05295	0.01144	1.86e-06	16315
class	class.Actinobacteria.id.419	rs309158	G	0.06949	0.01453	1.87e-06	16446
class	class.Actinobacteria.id.419	rs9939612	T	0.05475	0.01151	1.89e-06	16315
class	class.Actinobacteria.id.419	rs3087343	G	0.07232	0.0151	1.92e-06	16445
class	class.Actinobacteria.id.419	rs4954557	T	0.05889	0.01239	1.95e-06	16446
class	class.Actinobacteria.id.419	rs309166	T	0.07073	0.01486	1.97e-06	16445
class	class.Actinobacteria.id.419	rs177917	G	0.07079	0.01485	1.97e-06	16446
class	class.Actinobacteria.id.419	rs16832162	A	0.07158	0.01503	1.97e-06	16446
class	class.Actinobacteria.id.419	rs72767435	T	-0.1272	0.02725	1.97e-06	13031
class	class.Actinobacteria.id.419	rs134296	C	0.11027	0.02334	2e-06	14435
class	class.Actinobacteria.id.419	rs2883034	G	0.0622	0.01327	2.01e-06	16315
class	class.Actinobacteria.id.419	rs7599898	T	0.07211	0.015	2.09e-06	16446
class	class.Actinobacteria.id.419	rs7573555	C	0.07134	0.01503	2.1e-06	16446
class	class.Actinobacteria.id.419	rs134366	G	0.11017	0.02342	2.12e-06	14435
class	class.Actinobacteria.id.419	rs62168955	T	0.24496	0.04998	2.14e-06	3450
class	class.Actinobacteria.id.419	rs10841473	G	-0.05861	0.01228	2.14e-06	16444
class	class.Actinobacteria.id.419	rs309118	C	0.0697	0.01457	2.15e-06	16445
class	class.Actinobacteria.id.419	rs11745923	G	0.05544	0.01151	2.15e-06	16445
class	class.Actinobacteria.id.419	rs78364332	C	0.07143	0.01503	2.16e-06	16445
class	class.Actinobacteria.id.419	rs3098102	T	0.07043	0.01486	2.17e-06	16446
class	class.Actinobacteria.id.419	rs134372	A	0.11014	0.02342	2.19e-06	14435
class	class.Actinobacteria.id.419	rs11738544	A	0.05519	0.01145	2.22e-06	16315
class	class.Actinobacteria.id.419	rs6743537	A	0.07239	0.01517	2.22e-06	16446
class	class.Actinobacteria.id.419	rs1438303	T	0.07176	0.015	2.25e-06	16446
class	class.Actinobacteria.id.419	rs10496738	T	0.07392	0.01541	2.26e-06	16446
class	class.Actinobacteria.id.419	rs76380759	A	0.0719	0.015	2.26e-06	16446
class	class.Actinobacteria.id.419	rs309167	T	0.07307	0.01534	2.29e-06	16446
class	class.Actinobacteria.id.419	rs10871420	G	0.05479	0.01158	2.29e-06	16446
class	class.Actinobacteria.id.419	rs2839740	T	0.07323	0.0154	2.3e-06	16445
class	class.Actinobacteria.id.419	rs309165	C	0.06882	0.01453	2.3e-06	16446
class	class.Actinobacteria.id.419	rs56100046	A	0.07328	0.01543	2.3e-06	16445
class	class.Actinobacteria.id.419	rs113974791	G	0.07104	0.01503	2.31e-06	16446
class	class.Actinobacteria.id.419	rs7410699	C	0.10965	0.02339	2.31e-06	14435
class	class.Actinobacteria.id.419	rs4889375	C	0.05458	0.01152	2.32e-06	16315
class	class.Actinobacteria.id.419	rs79954860	T	0.10878	0.02315	2.33e-06	13514
class	class.Actinobacteria.id.419	rs11859935	A	0.05522	0.01167	2.34e-06	16440
class	class.Actinobacteria.id.419	rs309162	A	0.07088	0.01497	2.34e-06	16446
class	class.Actinobacteria.id.419	rs112758679	C	0.07096	0.01503	2.34e-06	16446
class	class.Actinobacteria.id.419	rs134363	G	0.10987	0.02343	2.35e-06	14435
class	class.Actinobacteria.id.419	rs134286	A	0.10916	0.02339	2.35e-06	14435
class	class.Actinobacteria.id.419	rs4988201	G	0.07173	0.01512	2.36e-06	16445
class	class.Actinobacteria.id.419	rs134331	G	0.11011	0.02344	2.37e-06	14435
class	class.Actinobacteria.id.419	rs3769016	G	0.07172	0.015	2.38e-06	16446
class	class.Actinobacteria.id.419	rs614193	T	0.07018	0.01486	2.39e-06	16445
class	class.Actinobacteria.id.419	rs7561565	G	0.07096	0.01497	2.39e-06	16445
class	class.Actinobacteria.id.419	rs134332	G	0.10986	0.02343	2.43e-06	14435
class	class.Actinobacteria.id.419	rs309171	C	0.07062	0.01496	2.43e-06	16446
class	class.Actinobacteria.id.419	rs1515761	T	0.07843	0.01691	2.44e-06	15658
class	class.Actinobacteria.id.419	rs2090660	T	0.06198	0.01297	2.45e-06	16315
class	class.Actinobacteria.id.419	rs134371	T	0.10946	0.02342	2.48e-06	14435
class	class.Actinobacteria.id.419	rs134333	G	0.10992	0.02344	2.48e-06	14435
class	class.Actinobacteria.id.419	rs12935228	G	0.05401	0.0115	2.49e-06	16315
class	class.Actinobacteria.id.419	rs660002	T	0.06849	0.01453	2.52e-06	16446
class	class.Actinobacteria.id.419	rs4954558	G	0.06125	0.01288	2.55e-06	16315
class	class.Actinobacteria.id.419	rs134316	G	0.10875	0.02339	2.55e-06	14435
class	class.Actinobacteria.id.419	rs7581814	G	0.07087	0.01503	2.57e-06	16445
class	class.Actinobacteria.id.419	rs6756200	C	0.0531	0.0114	2.61e-06	16315
class	class.Actinobacteria.id.419	rs2413305	A	0.10939	0.02343	2.61e-06	14435
class	class.Actinobacteria.id.419	rs2413308	T	0.10863	0.02339	2.61e-06	14435
class	class.Actinobacteria.id.419	rs134307	T	0.10871	0.02339	2.61e-06	14435
class	class.Actinobacteria.id.419	rs6753232	C	0.07124	0.015	2.61e-06	16446
class	class.Actinobacteria.id.419	rs2413306	G	0.10857	0.02339	2.62e-06	14435
class	class.Actinobacteria.id.419	rs80261410	C	0.06204	0.01294	2.64e-06	16315
class	class.Actinobacteria.id.419	rs3099428	G	0.06986	0.01486	2.65e-06	16446
class	class.Actinobacteria.id.419	rs3099427	G	0.06987	0.01486	2.66e-06	16446
class	class.Actinobacteria.id.419	rs12928452	A	0.05365	0.01146	2.68e-06	16440
class	class.Actinobacteria.id.419	rs1960171	T	0.05911	0.01241	2.68e-06	16315
class	class.Actinobacteria.id.419	rs134317	A	0.10872	0.02337	2.69e-06	14435
class	class.Actinobacteria.id.419	rs2176718	G	0.05693	0.01218	2.69e-06	16442
class	class.Actinobacteria.id.419	rs134294	T	0.1083	0.02338	2.69e-06	14435
class	class.Actinobacteria.id.419	rs73958638	G	0.10608	0.02317	2.7e-06	12433
class	class.Actinobacteria.id.419	rs79176913	A	0.0708	0.01503	2.71e-06	16445
class	class.Actinobacteria.id.419	rs6518933	G	0.1086	0.02339	2.71e-06	14435
class	class.Actinobacteria.id.419	rs1961273	C	0.05895	0.01255	2.72e-06	16446
class	class.Actinobacteria.id.419	rs4334924	A	0.05552	0.01159	2.74e-06	16441
class	class.Actinobacteria.id.419	rs503227	C	0.07078	0.01511	2.75e-06	16445
class	class.Actinobacteria.id.419	rs134295	T	0.10802	0.02338	2.75e-06	14435
class	class.Actinobacteria.id.419	rs4988163	T	0.07116	0.01511	2.76e-06	16445
class	class.Actinobacteria.id.419	rs11678502	C	0.0545	0.01157	2.76e-06	16446
class	class.Actinobacteria.id.419	rs309142	C	0.06803	0.01452	2.81e-06	16446
class	class.Actinobacteria.id.419	rs12472293	C	0.07008	0.01494	2.82e-06	16446
class	class.Actinobacteria.id.419	rs61253125	C	0.07109	0.01512	2.87e-06	16445
class	class.Actinobacteria.id.419	rs134306	A	0.10826	0.02339	2.89e-06	14435
class	class.Actinobacteria.id.419	rs2459217	G	0.08234	0.0178	2.89e-06	15553
class	class.Actinobacteria.id.419	rs12986776	C	0.05445	0.01157	2.9e-06	16446
class	class.Actinobacteria.id.419	rs309150	A	0.07015	0.01497	2.92e-06	16446
class	class.Actinobacteria.id.419	rs2413309	G	0.10763	0.02339	2.92e-06	14435
class	class.Actinobacteria.id.419	rs309172	G	0.06837	0.01475	2.92e-06	16446
class	class.Actinobacteria.id.419	rs134311	A	0.10784	0.02338	2.95e-06	14435
class	class.Actinobacteria.id.419	rs3112496	T	0.06909	0.01486	2.97e-06	16446
class	class.Actinobacteria.id.419	rs134289	A	0.10789	0.02338	2.98e-06	14435
class	class.Actinobacteria.id.419	rs4888172	A	0.05363	0.0115	2.99e-06	16315
class	class.Actinobacteria.id.419	rs59413285	T	0.0708	0.01501	3.01e-06	16446
class	class.Actinobacteria.id.419	rs6750549	G	0.07081	0.01514	3.04e-06	16315
class	class.Actinobacteria.id.419	rs134308	T	0.10779	0.02339	3.04e-06	14435
class	class.Actinobacteria.id.419	rs62168830	T	0.0707	0.01501	3.1e-06	16446
class	class.Actinobacteria.id.419	rs57530667	G	0.0707	0.01501	3.1e-06	16446
class	class.Actinobacteria.id.419	rs2413310	T	0.10739	0.02339	3.1e-06	14435
class	class.Actinobacteria.id.419	rs111837148	A	0.07092	0.01512	3.12e-06	16445
class	class.Actinobacteria.id.419	rs4954272	G	0.07694	0.01669	3.19e-06	16446
class	class.Actinobacteria.id.419	rs3099429	A	0.07032	0.0151	3.19e-06	16446
class	class.Actinobacteria.id.419	rs134293	T	0.10733	0.02338	3.26e-06	14435
class	class.Actinobacteria.id.419	rs1435577	G	0.07062	0.01511	3.29e-06	16445
class	class.Actinobacteria.id.419	rs134288	G	0.10746	0.02339	3.39e-06	14435
class	class.Actinobacteria.id.419	rs134300	A	0.10708	0.02338	3.41e-06	14435
class	class.Actinobacteria.id.419	rs134301	C	0.10713	0.02338	3.42e-06	14435
class	class.Actinobacteria.id.419	rs134290	G	0.10705	0.02338	3.42e-06	14435
class	class.Actinobacteria.id.419	rs134291	A	0.10705	0.02338	3.42e-06	14435
class	class.Actinobacteria.id.419	rs134285	C	0.10731	0.0234	3.45e-06	14435
class	class.Actinobacteria.id.419	rs4594504	C	0.07047	0.01511	3.45e-06	16445
class	class.Actinobacteria.id.419	rs4888173	G	0.05326	0.0115	3.47e-06	16315
class	class.Actinobacteria.id.419	rs12899991	A	0.07207	0.01539	3.55e-06	16315
class	class.Actinobacteria.id.419	rs62168833	A	0.07041	0.01501	3.59e-06	16446
class	class.Actinobacteria.id.419	rs895285	G	0.07137	0.01541	3.73e-06	16446
class	class.Actinobacteria.id.419	rs134287	C	0.10705	0.02339	3.75e-06	14435
class	class.Actinobacteria.id.419	rs134323	C	0.10786	0.02344	3.84e-06	14435
class	class.Actinobacteria.id.419	rs134292	G	0.10662	0.02338	3.92e-06	14435
class	class.Actinobacteria.id.419	rs134309	A	0.10676	0.02338	3.93e-06	14435
class	class.Actinobacteria.id.419	rs134304	C	0.10661	0.02339	3.99e-06	14435
class	class.Actinobacteria.id.419	rs134305	A	0.10677	0.02339	4.03e-06	14435
class	class.Actinobacteria.id.419	rs4312299	C	0.05335	0.01159	4.03e-06	16441
class	class.Actinobacteria.id.419	rs139939202	A	0.07225	0.01543	4.07e-06	16444
class	class.Actinobacteria.id.419	rs134310	A	0.10638	0.02339	4.08e-06	14435
class	class.Actinobacteria.id.419	rs4954559	G	0.05972	0.01286	4.1e-06	16315
class	class.Actinobacteria.id.419	rs72711368	T	0.05456	0.01172	4.12e-06	16315
class	class.Actinobacteria.id.419	rs11150406	C	0.05284	0.01149	4.16e-06	16315
class	class.Actinobacteria.id.419	rs7607920	C	0.06955	0.015	4.18e-06	16446
class	class.Actinobacteria.id.419	rs309154	T	0.07112	0.01534	4.22e-06	16446
class	class.Actinobacteria.id.419	rs134302	C	0.10639	0.02339	4.24e-06	14435
class	class.Actinobacteria.id.419	rs12049045	A	0.05257	0.01138	4.26e-06	16444
class	class.Actinobacteria.id.419	rs134282	G	0.10641	0.02341	4.28e-06	14435
class	class.Actinobacteria.id.419	rs134339	A	0.10728	0.02344	4.35e-06	14435
class	class.Actinobacteria.id.419	rs35564151	G	0.05156	0.01144	4.39e-06	16315
class	class.Actinobacteria.id.419	rs1376754	G	0.05168	0.0112	4.47e-06	16315
class	class.Actinobacteria.id.419	rs2413312	A	0.10664	0.02342	4.49e-06	14435
class	class.Actinobacteria.id.419	rs34007021	T	0.06931	0.015	4.54e-06	16446
class	class.Actinobacteria.id.419	rs2304366	T	0.06943	0.01503	4.55e-06	16446
class	class.Actinobacteria.id.419	rs2230437	T	0.05302	0.01138	4.55e-06	16445
class	class.Actinobacteria.id.419	rs11674937	C	0.05968	0.0134	4.61e-06	16446
class	class.Actinobacteria.id.419	rs11655079	T	-0.05649	0.01238	4.61e-06	16442
class	class.Actinobacteria.id.419	rs6432655	A	0.05126	0.01114	4.66e-06	16446
class	class.Actinobacteria.id.419	rs134377	A	0.10658	0.02343	4.73e-06	14435
class	class.Actinobacteria.id.419	rs134384	T	0.11316	0.02446	4.79e-06	14435
class	class.Actinobacteria.id.419	rs73957037	A	0.06848	0.01468	4.79e-06	16444
class	class.Actinobacteria.id.419	rs134373	T	0.10614	0.02342	4.8e-06	14435
class	class.Actinobacteria.id.419	rs4072434	C	0.0533	0.01157	4.8e-06	16446
class	class.Actinobacteria.id.419	rs7569447	C	0.07142	0.01606	4.86e-06	16446
class	class.Actinobacteria.id.419	rs134374	C	0.10631	0.02342	4.87e-06	14435
class	class.Actinobacteria.id.419	rs309157	A	0.07043	0.01534	4.91e-06	16446
class	class.Actinobacteria.id.419	rs4072435	C	0.05314	0.01157	4.96e-06	16446
class	class.Actinobacteria.id.419	rs10221893	C	0.05307	0.01157	5.02e-06	16446
class	class.Actinobacteria.id.419	rs12467569	C	0.06889	0.015	5.03e-06	16446
class	class.Actinobacteria.id.419	rs134376	G	0.10625	0.02343	5.06e-06	14435
class	class.Actinobacteria.id.419	rs134381	T	0.10576	0.02349	5.12e-06	14435
class	class.Actinobacteria.id.419	rs5001584	A	0.05263	0.01161	5.22e-06	16315
class	class.Actinobacteria.id.419	rs3769001	G	0.06916	0.01511	5.23e-06	16445
class	class.Actinobacteria.id.419	rs75524146	T	0.07046	0.01541	5.25e-06	16446
class	class.Actinobacteria.id.419	rs309113	A	0.06745	0.01486	5.27e-06	16445
class	class.Actinobacteria.id.419	rs2459218	T	0.07639	0.01707	5.27e-06	15661
class	class.Actinobacteria.id.419	rs11743825	T	0.05334	0.01151	5.28e-06	16446
class	class.Actinobacteria.id.419	rs134347	T	0.10594	0.02342	5.35e-06	14435
class	class.Actinobacteria.id.419	rs12465544	T	0.06901	0.01501	5.39e-06	16446
class	class.Actinobacteria.id.419	rs134391	T	0.10507	0.02347	5.42e-06	14435
class	class.Actinobacteria.id.419	rs134283	A	0.10545	0.02341	5.42e-06	14435
class	class.Actinobacteria.id.419	rs134385	C	0.11233	0.02446	5.52e-06	14435
class	class.Actinobacteria.id.419	rs134383	G	0.1125	0.02446	5.59e-06	14435
class	class.Actinobacteria.id.419	rs4988274	A	0.06999	0.01533	5.61e-06	16315
class	class.Actinobacteria.id.419	rs12446319	C	0.05087	0.01123	5.61e-06	16446
class	class.Actinobacteria.id.419	rs134387	C	0.10481	0.02349	5.62e-06	14435
class	class.Actinobacteria.id.419	rs2413311	T	0.10475	0.02363	5.64e-06	14435
class	class.Actinobacteria.id.419	rs134396	T	0.10394	0.02346	5.7e-06	14435
class	class.Actinobacteria.id.419	rs76622824	G	0.06843	0.015	5.71e-06	16446
class	class.Actinobacteria.id.419	rs62168792	G	0.06842	0.015	5.71e-06	16446
class	class.Actinobacteria.id.419	rs6708336	A	0.05082	0.01132	5.76e-06	16446
class	class.Actinobacteria.id.419	rs7573778	T	0.06882	0.01502	5.79e-06	16446
class	class.Actinobacteria.id.419	rs60253740	T	0.0704	0.01516	5.79e-06	16315
class	class.Actinobacteria.id.419	rs134400	A	0.10387	0.02346	5.93e-06	14435
class	class.Actinobacteria.id.419	rs3814355	T	0.05066	0.01133	5.95e-06	16446
class	class.Actinobacteria.id.419	rs1446586	G	0.06839	0.015	5.95e-06	16446
class	class.Actinobacteria.id.419	rs11682960	T	0.05078	0.01116	5.96e-06	16440
class	class.Actinobacteria.id.419	rs134409	A	0.10396	0.02347	6e-06	14435
class	class.Actinobacteria.id.419	rs134408	G	0.10396	0.02347	6e-06	14435
class	class.Actinobacteria.id.419	rs108272	G	0.1045	0.02349	6.01e-06	14435
class	class.Actinobacteria.id.419	rs134407	A	0.1115	0.02443	6.02e-06	14435
class	class.Actinobacteria.id.419	rs62168897	T	0.05073	0.01132	6.02e-06	16445
class	class.Actinobacteria.id.419	rs134393	T	0.10378	0.02347	6.14e-06	14435
class	class.Actinobacteria.id.419	rs28579	C	0.10355	0.02346	6.17e-06	14435
class	class.Actinobacteria.id.419	rs134330	C	0.10549	0.02344	6.25e-06	14435
class	class.Actinobacteria.id.419	rs12931368	T	0.05062	0.01123	6.26e-06	16441
class	class.Actinobacteria.id.419	rs12475398	T	0.06972	0.01513	6.27e-06	16444
class	class.Actinobacteria.id.419	rs134392	T	0.10355	0.02347	6.29e-06	14435
class	class.Actinobacteria.id.419	rs60966546	T	0.06843	0.01501	6.3e-06	16446
class	class.Actinobacteria.id.419	rs2034261	T	0.0506	0.01133	6.36e-06	16446
class	class.Actinobacteria.id.419	rs62168836	A	0.06849	0.01502	6.43e-06	16446
class	class.Actinobacteria.id.419	rs4988145	C	0.06838	0.01512	6.46e-06	16445
class	class.Actinobacteria.id.419	rs6430612	C	0.05252	0.01151	6.48e-06	16446
class	class.Actinobacteria.id.419	rs72974159	T	0.06	0.0132	6.51e-06	16315
class	class.Actinobacteria.id.419	rs2322813	G	0.06951	0.01516	6.51e-06	16443
class	class.Actinobacteria.id.419	rs6893855	C	-0.07791	0.0173	6.57e-06	16445
class	class.Actinobacteria.id.419	rs7732645	C	-0.07733	0.0173	6.57e-06	16446
class	class.Actinobacteria.id.419	rs134389	G	0.1109	0.02443	6.58e-06	14435
class	class.Actinobacteria.id.419	rs55842567	A	0.05333	0.01152	6.62e-06	16445
class	class.Actinobacteria.id.419	rs16832417	T	0.07028	0.01541	6.7e-06	16446
class	class.Actinobacteria.id.419	rs2278682	C	0.06714	0.01491	6.71e-06	16445
class	class.Actinobacteria.id.419	rs961360	G	0.06812	0.01497	6.74e-06	16446
class	class.Actinobacteria.id.419	rs13024450	C	0.05236	0.01157	6.91e-06	16446
class	class.Actinobacteria.id.419	rs134394	T	0.10295	0.02347	6.98e-06	14435
class	class.Actinobacteria.id.419	rs134395	A	0.10292	0.02346	6.98e-06	14435
class	class.Actinobacteria.id.419	rs4664367	G	0.0504	0.01116	6.98e-06	16442
class	class.Actinobacteria.id.419	rs1496374	A	-0.07735	0.01731	6.98e-06	16445
class	class.Actinobacteria.id.419	rs68005421	C	0.05328	0.01173	7.04e-06	16315
class	class.Actinobacteria.id.419	rs7700479	T	-0.07741	0.01733	7.06e-06	16446
class	class.Actinobacteria.id.419	rs6452041	G	-0.07771	0.01743	7.13e-06	16337
class	class.Actinobacteria.id.419	rs79633114	T	0.0693	0.01517	7.14e-06	16443
class	class.Actinobacteria.id.419	rs6430594	G	0.06784	0.01502	7.19e-06	16445
class	class.Actinobacteria.id.419	rs3814354	A	0.05031	0.01132	7.26e-06	16446
class	class.Actinobacteria.id.419	rs134329	A	0.10477	0.02344	7.31e-06	14435
class	class.Actinobacteria.id.419	rs1533649	A	0.05903	0.01294	7.42e-06	16315
class	class.Actinobacteria.id.419	rs80083040	T	0.15565	0.03452	7.42e-06	8136
class	class.Actinobacteria.id.419	rs7592050	G	0.06803	0.01502	7.44e-06	16446
class	class.Actinobacteria.id.419	rs56146525	C	0.05303	0.01149	7.54e-06	16445
class	class.Actinobacteria.id.419	rs10200263	C	0.052	0.01153	7.58e-06	16446
class	class.Actinobacteria.id.419	rs10166142	G	0.0502	0.01132	7.63e-06	16446
class	class.Actinobacteria.id.419	rs76097170	T	0.06707	0.01484	7.63e-06	16443
class	class.Actinobacteria.id.419	rs134268	C	0.1022	0.02322	7.63e-06	14433
class	class.Actinobacteria.id.419	rs134404	A	0.10571	0.02388	7.65e-06	14435
class	class.Actinobacteria.id.419	rs56271357	T	0.05013	0.01132	7.66e-06	16446
class	class.Actinobacteria.id.419	rs2491158	G	0.06748	0.01516	7.71e-06	15663
class	class.Actinobacteria.id.419	rs7721660	G	-0.07725	0.01738	7.75e-06	16446
class	class.Actinobacteria.id.419	rs1496375	C	-0.07714	0.01732	7.79e-06	16445
class	class.Actinobacteria.id.419	rs134416	A	0.10298	0.02346	7.86e-06	14435
class	class.Actinobacteria.id.419	rs961091	G	0.05016	0.01121	7.87e-06	16444
class	class.Actinobacteria.id.419	rs9937275	A	0.0519	0.01165	7.87e-06	16315
class	class.Actinobacteria.id.419	rs56104584	C	0.05291	0.01152	7.88e-06	16445
class	class.Actinobacteria.id.419	rs79931555	G	0.09642	0.02193	7.9e-06	14620
class	class.Actinobacteria.id.419	rs56042615	A	0.05293	0.01152	7.93e-06	16445
class	class.Actinobacteria.id.419	rs134410	T	0.10244	0.02347	8.05e-06	14435
class	class.Actinobacteria.id.419	rs2243193	A	0.05706	0.01282	8.05e-06	16446
class	class.Actinobacteria.id.419	rs11895319	C	0.06561	0.01465	8.07e-06	16446
class	class.Actinobacteria.id.419	rs72717432	A	0.05257	0.01153	8.12e-06	16315
class	class.Actinobacteria.id.419	rs12187440	A	0.05248	0.01149	8.2e-06	16445
class	class.Actinobacteria.id.419	rs319899	A	0.07337	0.01625	8.2e-06	15665
class	class.Actinobacteria.id.419	rs134419	C	0.11029	0.0245	8.21e-06	14435
class	class.Actinobacteria.id.419	rs319900	C	0.06881	0.01515	8.33e-06	15664
class	class.Actinobacteria.id.419	rs4953938	A	0.04981	0.01134	8.39e-06	16446
class	class.Actinobacteria.id.419	rs134411	C	0.10231	0.02347	8.51e-06	14435
class	class.Actinobacteria.id.419	rs12474093	A	0.07093	0.01586	8.56e-06	16206
class	class.Actinobacteria.id.419	rs134417	A	0.10234	0.02346	8.64e-06	14435
class	class.Actinobacteria.id.419	rs13018756	C	0.05174	0.01157	8.67e-06	16446
class	class.Actinobacteria.id.419	rs12373779	C	0.06799	0.01505	8.77e-06	16445
class	class.Actinobacteria.id.419	rs1983357	C	0.06227	0.01396	8.78e-06	15665
class	class.Actinobacteria.id.419	rs2278731	C	0.06744	0.01499	8.85e-06	16446
class	class.Actinobacteria.id.419	rs1947112	G	0.04979	0.01132	8.87e-06	16445
class	class.Actinobacteria.id.419	rs1056465	A	0.05263	0.01149	8.88e-06	16445
class	class.Actinobacteria.id.419	rs6889494	T	0.05216	0.0115	8.95e-06	16445
class	class.Actinobacteria.id.419	rs10165053	C	0.05188	0.01158	8.95e-06	16443
class	class.Actinobacteria.id.419	rs9800013	G	0.05983	0.01382	8.95e-06	16337
class	class.Actinobacteria.id.419	rs11742144	A	0.05212	0.01153	9.04e-06	16446
class	class.Actinobacteria.id.419	rs1390633	T	-0.07653	0.01733	9.08e-06	16446
class	class.Actinobacteria.id.419	rs7003528	T	0.05267	0.01201	9.09e-06	16315
class	class.Actinobacteria.id.419	rs11925340	C	0.06239	0.01397	9.1e-06	15665
class	class.Actinobacteria.id.419	rs2198214	C	0.04953	0.01114	9.13e-06	16443
class	class.Actinobacteria.id.419	rs60317558	A	-0.08126	0.01823	9.19e-06	16442
class	class.Actinobacteria.id.419	rs4889377	A	0.05105	0.01152	9.38e-06	16315
class	class.Actinobacteria.id.419	rs78274583	T	0.06859	0.01541	9.44e-06	16446
class	class.Actinobacteria.id.419	rs2243174	G	0.05654	0.01281	9.45e-06	16445
class	class.Actinobacteria.id.419	rs2357913	G	0.04958	0.01115	9.45e-06	16446
class	class.Actinobacteria.id.419	rs2386683	T	-0.07638	0.01733	9.48e-06	16445
class	class.Actinobacteria.id.419	rs112084119	T	0.06597	0.01501	9.54e-06	16445
class	class.Actinobacteria.id.419	rs77985886	T	0.08668	0.01922	9.56e-06	16446
class	class.Actinobacteria.id.419	rs58110576	A	0.05198	0.01173	9.61e-06	16315
class	class.Actinobacteria.id.419	rs11886852	A	0.06562	0.01465	9.66e-06	16446
class	class.Actinobacteria.id.419	rs72717440	T	0.05202	0.0115	9.68e-06	16445
class	class.Actinobacteria.id.419	rs34847072	C	0.05241	0.01152	9.7e-06	16445
class	class.Actinobacteria.id.419	rs10187990	G	0.04949	0.01133	9.73e-06	16446
class	class.Actinobacteria.id.419	rs58509842	A	0.06807	0.01507	9.73e-06	16446
class	class.Actinobacteria.id.419	rs28815269	G	0.05151	0.01161	9.75e-06	16315
class	class.Actinobacteria.id.419	rs13094880	T	0.06236	0.014	9.76e-06	15665
class	class.Actinobacteria.id.419	rs2686790	T	0.06605	0.015	9.8e-06	16446
class	class.Actinobacteria.id.419	rs358060	G	-0.05012	0.01136	9.8e-06	16440
class	class.Actinobacteria.id.419	rs309143	G	0.06643	0.01496	9.83e-06	16446
class	class.Actinobacteria.id.419	rs1517925	C	0.06198	0.01396	9.84e-06	15665
class	class.Actinobacteria.id.419	rs1374289	T	0.04947	0.01133	9.93e-06	16445
class	class.Alphaproteobacteria.id.2379	rs9813022	A	-0.07552	0.01534	8.5e-07	9658
class	class.Alphaproteobacteria.id.2379	rs76784716	A	0.13019	0.0267	9.27e-07	9658
class	class.Alphaproteobacteria.id.2379	rs140912403	C	-0.15681	0.03165	1.06e-06	8585
class	class.Alphaproteobacteria.id.2379	rs77497586	T	0.1282	0.02668	1.22e-06	9653
class	class.Alphaproteobacteria.id.2379	rs75071199	A	0.12748	0.0267	1.42e-06	9658
class	class.Alphaproteobacteria.id.2379	rs55661963	C	0.12737	0.02669	1.67e-06	9657
class	class.Alphaproteobacteria.id.2379	rs34569731	A	0.07364	0.01569	2.78e-06	9180
class	class.Alphaproteobacteria.id.2379	rs10803434	A	-0.0692	0.01483	3.36e-06	9180
class	class.Alphaproteobacteria.id.2379	rs10803433	T	-0.06893	0.01484	3.58e-06	9180
class	class.Alphaproteobacteria.id.2379	rs6429803	C	-0.06853	0.01485	4.13e-06	9180
class	class.Alphaproteobacteria.id.2379	rs12740709	A	-0.06808	0.01485	4.69e-06	9180
class	class.Alphaproteobacteria.id.2379	rs55876211	C	-0.08139	0.01836	6.06e-06	9654
class	class.Alphaproteobacteria.id.2379	rs7960664	G	0.09761	0.02144	7.13e-06	9661
class	class.Alphaproteobacteria.id.2379	rs58955578	T	0.13396	0.0304	7.75e-06	8238
class	class.Alphaproteobacteria.id.2379	rs17070864	C	-0.07695	0.01737	7.84e-06	9661
class	class.Alphaproteobacteria.id.2379	rs17061716	G	0.09319	0.02069	7.85e-06	9530
class	class.Alphaproteobacteria.id.2379	rs12977163	G	0.06837	0.01533	8.11e-06	9180
class	class.Alphaproteobacteria.id.2379	rs6746957	A	-0.17326	0.0364	9.11e-06	5652
class	class.Alphaproteobacteria.id.2379	rs56752332	T	-0.07962	0.01835	9.65e-06	9653
class	class.Bacilli.id.1673	rs2952251	A	-0.06085	0.01234	6.59e-07	17493
class	class.Bacilli.id.1673	rs77558518	A	-0.10942	0.02221	7.18e-07	15969
class	class.Bacilli.id.1673	rs57872228	C	-0.07185	0.01459	7.28e-07	17508
class	class.Bacilli.id.1673	rs12642660	A	-0.0778	0.01542	8.32e-07	17507
class	class.Bacilli.id.1673	rs35344081	G	0.06191	0.01266	9.35e-07	17507
class	class.Bacilli.id.1673	rs78938557	T	0.10809	0.02319	9.54e-07	15359
class	class.Bacilli.id.1673	rs11730038	G	-0.06437	0.01282	1.07e-06	17510
class	class.Bacilli.id.1673	rs76717940	T	0.15633	0.03259	1.07e-06	8017
class	class.Bacilli.id.1673	rs2009619	A	-0.05963	0.01237	1.17e-06	17506
class	class.Bacilli.id.1673	rs4131679	C	-0.06416	0.01282	1.17e-06	17510
class	class.Bacilli.id.1673	rs4293791	C	-0.06393	0.0128	1.23e-06	17509
class	class.Bacilli.id.1673	rs17708276	A	-0.07953	0.01655	1.34e-06	17399
class	class.Bacilli.id.1673	rs1962325	C	0.05488	0.01143	1.6e-06	17489
class	class.Bacilli.id.1673	rs74352383	T	-0.1041	0.02167	1.69e-06	16652
class	class.Bacilli.id.1673	rs9581006	C	0.2253	0.04677	1.8e-06	4253
class	class.Bacilli.id.1673	rs80205102	C	-0.06281	0.01283	2e-06	17510
class	class.Bacilli.id.1673	rs11110282	A	-0.10481	0.02163	2.08e-06	16159
class	class.Bacilli.id.1673	rs2975635	T	-0.05717	0.01216	2.32e-06	17504
class	class.Bacilli.id.1673	rs6813875	A	-0.06214	0.01281	2.44e-06	17510
class	class.Bacilli.id.1673	rs9445783	T	-0.10234	0.02166	2.53e-06	16652
class	class.Bacilli.id.1673	rs80327990	G	-0.06205	0.01283	2.62e-06	17510
class	class.Bacilli.id.1673	rs12368593	C	-0.10489	0.02188	2.64e-06	16159
class	class.Bacilli.id.1673	rs11967379	T	-0.10248	0.02153	2.65e-06	16652
class	class.Bacilli.id.1673	rs113280052	C	-0.10489	0.02231	2.73e-06	15969
class	class.Bacilli.id.1673	rs80123130	G	-0.06181	0.01283	2.91e-06	17510
class	class.Bacilli.id.1673	rs4699544	A	-0.06173	0.01283	2.97e-06	17510
class	class.Bacilli.id.1673	rs80243853	G	-0.10437	0.02189	3.07e-06	16159
class	class.Bacilli.id.1673	rs4028634	T	0.05111	0.01094	3.08e-06	17510
class	class.Bacilli.id.1673	rs78368499	T	-0.10118	0.02166	3.1e-06	16652
class	class.Bacilli.id.1673	rs11248956	C	0.05786	0.01263	3.16e-06	17510
class	class.Bacilli.id.1673	rs11110281	T	-0.10499	0.02206	3.17e-06	16048
class	class.Bacilli.id.1673	rs60533369	A	-0.06142	0.01282	3.3e-06	17510
class	class.Bacilli.id.1673	rs11729948	A	-0.06137	0.01283	3.43e-06	17510
class	class.Bacilli.id.1673	rs11110276	T	-0.10234	0.02162	3.53e-06	16159
class	class.Bacilli.id.1673	rs2952176	G	-0.05604	0.01212	3.54e-06	17504
class	class.Bacilli.id.1673	rs7959495	C	-0.10331	0.02179	3.66e-06	16159
class	class.Bacilli.id.1673	rs2131006	G	-0.0926	0.01952	3.85e-06	16235
class	class.Bacilli.id.1673	rs2559847	T	-0.10275	0.02186	3.9e-06	16159
class	class.Bacilli.id.1673	rs11835118	T	-0.10187	0.02164	4.03e-06	16159
class	class.Bacilli.id.1673	rs2952228	T	-0.05603	0.01228	4.11e-06	17506
class	class.Bacilli.id.1673	rs11110283	A	-0.10356	0.02206	4.12e-06	16048
class	class.Bacilli.id.1673	rs78017832	T	-0.10369	0.02203	4.14e-06	16048
class	class.Bacilli.id.1673	rs12644214	G	-0.07286	0.01547	4.27e-06	17396
class	class.Bacilli.id.1673	rs11837200	C	-0.10153	0.02164	4.33e-06	16159
class	class.Bacilli.id.1673	rs11110268	C	-0.10337	0.02203	4.43e-06	16048
class	class.Bacilli.id.1673	rs9445784	T	-0.0995	0.02167	4.45e-06	16649
class	class.Bacilli.id.1673	rs12595929	T	0.05695	0.01262	4.59e-06	17510
class	class.Bacilli.id.1673	rs7689028	A	-0.05197	0.01133	4.86e-06	17508
class	class.Bacilli.id.1673	rs694949	A	-0.08245	0.01792	5e-06	16733
class	class.Bacilli.id.1673	rs12371930	A	-0.10627	0.02303	5.11e-06	15672
class	class.Bacilli.id.1673	rs11249980	T	-0.05583	0.0123	5.14e-06	17510
class	class.Bacilli.id.1673	rs9669453	A	-0.10185	0.02186	5.24e-06	16159
class	class.Bacilli.id.1673	rs2975647	A	-0.05542	0.01228	5.41e-06	17506
class	class.Bacilli.id.1673	rs11110264	G	-0.10276	0.02209	5.42e-06	16045
class	class.Bacilli.id.1673	rs12797734	T	0.05768	0.01263	5.58e-06	17035
class	class.Bacilli.id.1673	rs117905191	A	-0.1023	0.02203	5.61e-06	16048
class	class.Bacilli.id.1673	rs2975655	A	-0.05547	0.01229	5.74e-06	17510
class	class.Bacilli.id.1673	rs11110158	A	-0.10394	0.02266	5.96e-06	16046
class	class.Bacilli.id.1673	rs4260895	C	-0.0543	0.01223	5.97e-06	17510
class	class.Bacilli.id.1673	rs2370083	G	-0.08119	0.018	5.98e-06	17398
class	class.Bacilli.id.1673	rs13379080	C	-0.08117	0.01799	5.99e-06	17399
class	class.Bacilli.id.1673	rs11110288	T	-0.10054	0.02175	6.07e-06	16159
class	class.Bacilli.id.1673	rs2975649	T	-0.05513	0.01228	6.1e-06	17499
class	class.Bacilli.id.1673	rs17030005	T	-0.10112	0.02186	6.15e-06	16159
class	class.Bacilli.id.1673	rs11097541	A	-0.05183	0.01143	6.27e-06	17509
class	class.Bacilli.id.1673	rs17030023	T	-0.10096	0.02186	6.42e-06	16159
class	class.Bacilli.id.1673	rs11932798	T	-0.05133	0.01133	6.54e-06	17509
class	class.Bacilli.id.1673	rs28564647	T	-0.06152	0.01371	6.73e-06	17501
class	class.Bacilli.id.1673	rs7313123	C	-0.08926	0.01955	6.74e-06	16734
class	class.Bacilli.id.1673	rs78843973	T	-0.10128	0.02203	6.83e-06	16048
class	class.Bacilli.id.1673	rs7764486	G	-0.09834	0.02165	6.89e-06	16652
class	class.Bacilli.id.1673	rs4374023	A	-0.10026	0.02178	6.91e-06	16156
class	class.Bacilli.id.1673	rs75132655	G	-0.08909	0.01955	7.08e-06	16734
class	class.Bacilli.id.1673	rs2952183	T	-0.06569	0.01501	7.17e-06	17509
class	class.Bacilli.id.1673	rs2952262	A	-0.05496	0.01231	7.18e-06	17507
class	class.Bacilli.id.1673	rs2271029	A	0.04919	0.01095	7.28e-06	17510
class	class.Bacilli.id.1673	rs2975654	A	-0.05494	0.0123	7.3e-06	17510
class	class.Bacilli.id.1673	rs7666190	C	-0.10412	0.02467	7.6e-06	10569
class	class.Bacilli.id.1673	rs694954	T	-0.08064	0.01788	7.64e-06	16733
class	class.Bacilli.id.1673	rs11726025	A	-0.10429	0.02469	7.65e-06	10569
class	class.Bacilli.id.1673	rs2952168	C	-0.05498	0.01234	7.69e-06	17399
class	class.Bacilli.id.1673	rs17151854	T	-0.06816	0.01576	7.7e-06	17510
class	class.Bacilli.id.1673	rs574104	G	-0.07901	0.01762	7.84e-06	16719
class	class.Bacilli.id.1673	rs2952257	C	-0.05442	0.01228	7.87e-06	17506
class	class.Bacilli.id.1673	rs2975653	A	-0.0544	0.01228	8.08e-06	17506
class	class.Bacilli.id.1673	rs2952258	T	-0.05438	0.01228	8.18e-06	17506
class	class.Bacilli.id.1673	rs78367981	C	-0.09915	0.02175	8.2e-06	16159
class	class.Bacilli.id.1673	rs2370086	G	-0.0796	0.01798	8.27e-06	17398
class	class.Bacilli.id.1673	rs6815078	C	-0.05073	0.01133	8.28e-06	17502
class	class.Bacilli.id.1673	rs116878826	C	-0.0993	0.0218	8.37e-06	16044
class	class.Bacilli.id.1673	rs3911531	C	-0.05986	0.01348	8.53e-06	17504
class	class.Bacilli.id.1673	rs11097542	T	-0.0514	0.01147	8.6e-06	17508
class	class.Bacilli.id.1673	rs10034695	C	-0.10451	0.02466	8.63e-06	10569
class	class.Bacilli.id.1673	rs17851246	A	-0.09962	0.02188	8.63e-06	16048
class	class.Bacilli.id.1673	rs11576960	C	-0.0649	0.01467	8.64e-06	17497
class	class.Bacilli.id.1673	rs9345899	A	-0.07917	0.01748	8.66e-06	16733
class	class.Bacilli.id.1673	rs7138882	G	-0.09887	0.02175	8.72e-06	16159
class	class.Bacilli.id.1673	rs12370758	C	-0.10065	0.0221	8.76e-06	16045
class	class.Bacilli.id.1673	rs28491054	G	-0.06514	0.01501	8.76e-06	17502
class	class.Bacilli.id.1673	rs79728246	C	-0.09884	0.02173	8.83e-06	16159
class	class.Bacilli.id.1673	rs12372388	A	-0.09881	0.02175	8.84e-06	16159
class	class.Bacilli.id.1673	rs7187700	A	0.05549	0.01262	8.96e-06	17510
class	class.Bacilli.id.1673	rs4968759	A	-0.04805	0.01085	9.14e-06	17507
class	class.Bacilli.id.1673	rs7627280	C	0.05083	0.01142	9.15e-06	17508
class	class.Bacilli.id.1673	rs689314	T	-0.07912	0.01773	9.15e-06	16720
class	class.Bacilli.id.1673	rs4459992	T	0.05147	0.01159	9.31e-06	17495
class	class.Bacilli.id.1673	rs79412464	A	-0.08355	0.01839	9.35e-06	16423
class	class.Bacilli.id.1673	rs6825077	G	-0.10858	0.02536	9.38e-06	9909
class	class.Bacilli.id.1673	rs117585280	A	-0.10014	0.02211	9.68e-06	16045
class	class.Bacteroidia.id.912	rs55773148	G	-0.1188	0.02356	6.55e-07	11482
class	class.Bacteroidia.id.912	rs55993203	A	-0.1188	0.02356	6.55e-07	11482
class	class.Bacteroidia.id.912	rs7631304	G	-0.06489	0.01326	6.83e-07	18467
class	class.Bacteroidia.id.912	rs73512608	G	-0.11866	0.02356	6.84e-07	11482
class	class.Bacteroidia.id.912	rs73846128	A	-0.06516	0.01331	7.15e-07	18467
class	class.Bacteroidia.id.912	rs56358950	C	-0.11872	0.02356	7.49e-07	11482
class	class.Bacteroidia.id.912	rs60610351	A	-0.1181	0.02356	8.11e-07	11482
class	class.Bacteroidia.id.912	rs58269684	T	-0.11792	0.02356	8.74e-07	11482
class	class.Bacteroidia.id.912	rs74090639	A	-0.11785	0.02356	9.3e-07	11482
class	class.Bacteroidia.id.912	rs11929346	C	-0.06405	0.01325	9.65e-07	18467
class	class.Bacteroidia.id.912	rs35800684	A	-0.0639	0.01325	1.01e-06	18467
class	class.Bacteroidia.id.912	rs60614038	A	-0.11709	0.02356	1.05e-06	11482
class	class.Bacteroidia.id.912	rs58298316	G	-0.11709	0.02356	1.05e-06	11482
class	class.Bacteroidia.id.912	rs17085771	T	-0.11722	0.02354	1.05e-06	11482
class	class.Bacteroidia.id.912	rs7611599	T	-0.06354	0.01326	1.14e-06	18467
class	class.Bacteroidia.id.912	rs2210451	G	-0.11615	0.02357	1.16e-06	11482
class	class.Bacteroidia.id.912	rs9788409	C	-0.11663	0.02354	1.17e-06	11482
class	class.Bacteroidia.id.912	rs74937713	T	-0.06346	0.01319	1.18e-06	18459
class	class.Bacteroidia.id.912	rs2150960	C	-0.11598	0.02357	1.18e-06	11482
class	class.Bacteroidia.id.912	rs112343530	C	-0.11546	0.02357	1.21e-06	11482
class	class.Bacteroidia.id.912	rs73975615	G	-0.20702	0.04426	1.21e-06	3350
class	class.Bacteroidia.id.912	rs2210454	T	-0.11595	0.02357	1.27e-06	11482
class	class.Bacteroidia.id.912	rs7629132	T	-0.0632	0.01319	1.29e-06	18458
class	class.Bacteroidia.id.912	rs74090627	T	-0.11564	0.02357	1.31e-06	11482
class	class.Bacteroidia.id.912	rs56949730	G	-0.11554	0.02357	1.32e-06	11482
class	class.Bacteroidia.id.912	rs112675712	C	-0.11471	0.02357	1.34e-06	11482
class	class.Bacteroidia.id.912	rs80015632	G	-0.11545	0.02357	1.36e-06	11482
class	class.Bacteroidia.id.912	rs7337863	A	-0.11463	0.02375	1.36e-06	11482
class	class.Bacteroidia.id.912	rs12938514	A	-0.19998	0.0416	1.42e-06	3350
class	class.Bacteroidia.id.912	rs12486528	A	-0.06366	0.01339	1.45e-06	18467
class	class.Bacteroidia.id.912	rs11920519	G	-0.06282	0.01317	1.49e-06	18464
class	class.Bacteroidia.id.912	rs17085818	C	-0.11538	0.02353	1.49e-06	11482
class	class.Bacteroidia.id.912	rs2210452	A	-0.11482	0.02357	1.5e-06	11482
class	class.Bacteroidia.id.912	rs73846120	G	-0.06313	0.01331	1.53e-06	18467
class	class.Bacteroidia.id.912	rs11916046	A	-0.06275	0.0132	1.57e-06	18467
class	class.Bacteroidia.id.912	rs17085798	A	-0.11476	0.02354	1.6e-06	11482
class	class.Bacteroidia.id.912	rs111845179	T	0.10044	0.02133	1.66e-06	16526
class	class.Bacteroidia.id.912	rs36076607	C	-0.06217	0.01314	1.66e-06	18467
class	class.Bacteroidia.id.912	rs1996069	C	-0.06292	0.01329	1.69e-06	18467
class	class.Bacteroidia.id.912	rs71322866	C	-0.06287	0.0133	1.71e-06	18467
class	class.Bacteroidia.id.912	rs35532963	G	-0.06238	0.01318	1.76e-06	18456
class	class.Bacteroidia.id.912	rs34519192	G	-0.06224	0.01318	1.83e-06	18456
class	class.Bacteroidia.id.912	rs11871360	G	-0.20286	0.04418	1.86e-06	3350
class	class.Bacteroidia.id.912	rs6794198	T	-0.06222	0.01323	1.86e-06	18456
class	class.Bacteroidia.id.912	rs34922683	T	-0.06217	0.01321	2.04e-06	18467
class	class.Bacteroidia.id.912	rs907713	C	-0.06232	0.0133	2.05e-06	18467
class	class.Bacteroidia.id.912	rs2032750	T	-0.05048	0.01064	2.08e-06	17986
class	class.Bacteroidia.id.912	rs11916939	A	-0.06201	0.01321	2.1e-06	18467
class	class.Bacteroidia.id.912	rs2346325	G	-0.06197	0.01319	2.1e-06	18467
class	class.Bacteroidia.id.912	rs71322864	A	-0.06188	0.01323	2.12e-06	18456
class	class.Bacteroidia.id.912	rs1040016	T	-0.06194	0.01319	2.13e-06	18467
class	class.Bacteroidia.id.912	rs3946805	G	-0.06171	0.01319	2.28e-06	18467
class	class.Bacteroidia.id.912	rs2346324	G	-0.06174	0.01319	2.29e-06	18467
class	class.Bacteroidia.id.912	rs35176045	T	-0.06161	0.01326	2.31e-06	18467
class	class.Bacteroidia.id.912	rs34046877	C	-0.06153	0.01321	2.34e-06	18456
class	class.Bacteroidia.id.912	rs2225529	T	-0.11268	0.02375	2.35e-06	11474
class	class.Bacteroidia.id.912	rs4474577	A	-0.11538	0.02428	2.43e-06	11001
class	class.Bacteroidia.id.912	rs60660711	A	-0.1124	0.0237	2.47e-06	11480
class	class.Bacteroidia.id.912	rs12496485	A	-0.06191	0.01332	2.49e-06	18467
class	class.Bacteroidia.id.912	rs7338117	G	-0.11226	0.02374	2.57e-06	11482
class	class.Bacteroidia.id.912	rs13100590	C	-0.06137	0.01319	2.63e-06	18467
class	class.Bacteroidia.id.912	rs17085738	G	-0.11223	0.02373	2.65e-06	11482
class	class.Bacteroidia.id.912	rs17085746	G	-0.11223	0.02373	2.65e-06	11482
class	class.Bacteroidia.id.912	rs73510191	C	-0.11251	0.02358	2.67e-06	11479
class	class.Bacteroidia.id.912	rs56335733	T	-0.11265	0.02373	2.68e-06	11482
class	class.Bacteroidia.id.912	rs73510178	A	-0.11205	0.02375	2.71e-06	11482
class	class.Bacteroidia.id.912	rs17026821	C	-0.06128	0.01319	2.71e-06	18467
class	class.Bacteroidia.id.912	rs13060907	A	-0.06128	0.01324	2.78e-06	18465
class	class.Bacteroidia.id.912	rs7546249	T	-0.05516	0.0118	2.83e-06	18466
class	class.Bacteroidia.id.912	rs61070599	T	-0.11194	0.02373	2.94e-06	11482
class	class.Bacteroidia.id.912	rs6777119	C	-0.061	0.01319	2.94e-06	18467
class	class.Bacteroidia.id.912	rs6791217	T	-0.06108	0.01325	3.01e-06	18465
class	class.Bacteroidia.id.912	rs60722059	G	-0.11137	0.02375	3.03e-06	11482
class	class.Bacteroidia.id.912	rs17026797	T	-0.06104	0.01321	3.12e-06	18465
class	class.Bacteroidia.id.912	rs60869989	A	-0.11155	0.02373	3.14e-06	11482
class	class.Bacteroidia.id.912	rs73512626	A	-0.11135	0.02371	3.26e-06	11482
class	class.Bacteroidia.id.912	rs74090631	G	-0.11096	0.02375	3.38e-06	11482
class	class.Bacteroidia.id.912	rs73510184	T	-0.11096	0.02375	3.38e-06	11482
class	class.Bacteroidia.id.912	rs61289215	T	-0.1112	0.02373	3.53e-06	11482
class	class.Bacteroidia.id.912	rs13097740	A	-0.06015	0.01321	3.55e-06	18465
class	class.Bacteroidia.id.912	rs1996068	G	-0.06055	0.01319	3.64e-06	18465
class	class.Bacteroidia.id.912	rs35665203	C	-0.06082	0.01332	3.66e-06	18467
class	class.Bacteroidia.id.912	rs74090626	G	-0.11055	0.02375	3.7e-06	11482
class	class.Bacteroidia.id.912	rs60814075	T	-0.11046	0.02374	3.71e-06	11482
class	class.Bacteroidia.id.912	rs7337151	C	-0.11051	0.02375	3.77e-06	11482
class	class.Bacteroidia.id.912	rs1888900	C	-0.11087	0.02357	3.79e-06	11482
class	class.Bacteroidia.id.912	rs60475411	C	-0.06021	0.01316	3.79e-06	18456
class	class.Bacteroidia.id.912	rs60954548	G	-0.11072	0.02371	3.82e-06	11482
class	class.Bacteroidia.id.912	rs7320487	C	-0.10975	0.02374	3.98e-06	11482
class	class.Bacteroidia.id.912	rs7319197	G	-0.10973	0.02373	3.98e-06	11482
class	class.Bacteroidia.id.912	rs34986288	A	-0.06085	0.01349	4.02e-06	18462
class	class.Bacteroidia.id.912	rs1014718	A	-0.05467	0.01187	4.04e-06	18467
class	class.Bacteroidia.id.912	rs7491419	G	-0.11025	0.02375	4.06e-06	11482
class	class.Bacteroidia.id.912	rs1325597	T	-0.05445	0.01185	4.09e-06	18467
class	class.Bacteroidia.id.912	rs1555070	T	-0.05443	0.01184	4.22e-06	18462
class	class.Bacteroidia.id.912	rs17085756	A	-0.11014	0.02372	4.27e-06	11482
class	class.Bacteroidia.id.912	rs17085776	G	-0.1102	0.02371	4.29e-06	11482
class	class.Bacteroidia.id.912	rs71322865	T	-0.05926	0.01314	4.3e-06	18467
class	class.Bacteroidia.id.912	rs74090642	G	-0.11015	0.02373	4.36e-06	11482
class	class.Bacteroidia.id.912	rs75808613	A	-0.10963	0.02375	4.5e-06	11482
class	class.Bacteroidia.id.912	rs78745799	T	-0.10963	0.02375	4.5e-06	11482
class	class.Bacteroidia.id.912	rs1022523	G	-0.0541	0.01181	4.51e-06	18466
class	class.Bacteroidia.id.912	rs73846124	A	-0.05978	0.01326	4.55e-06	18467
class	class.Bacteroidia.id.912	rs17085765	C	-0.10992	0.02372	4.56e-06	11482
class	class.Bacteroidia.id.912	rs17085785	T	-0.10959	0.02371	4.7e-06	11482
class	class.Bacteroidia.id.912	rs929878	C	-0.05465	0.01211	4.75e-06	18467
class	class.Bacteroidia.id.912	rs2183908	C	-0.10879	0.02374	4.84e-06	11482
class	class.Bacteroidia.id.912	rs17085809	G	-0.1091	0.0237	5e-06	11482
class	class.Bacteroidia.id.912	rs17085791	C	-0.10876	0.02371	5.29e-06	11482
class	class.Bacteroidia.id.912	rs2875575	C	-0.10903	0.02359	5.47e-06	11482
class	class.Bacteroidia.id.912	rs13291169	C	0.06718	0.01481	5.71e-06	17646
class	class.Bacteroidia.id.912	rs59082732	G	-0.10893	0.02371	5.99e-06	11482
class	class.Bacteroidia.id.912	rs1888899	T	-0.10888	0.02358	5.99e-06	11482
class	class.Bacteroidia.id.912	rs2138406	T	0.05855	0.01312	6.25e-06	18466
class	class.Bacteroidia.id.912	rs13291434	T	0.06765	0.01491	6.51e-06	17533
class	class.Bacteroidia.id.912	rs17343978	A	-0.0556	0.01198	6.61e-06	18467
class	class.Bacteroidia.id.912	rs73510192	C	-0.10849	0.02406	6.71e-06	11001
class	class.Bacteroidia.id.912	rs73975618	G	-0.18899	0.0428	6.9e-06	3350
class	class.Bacteroidia.id.912	rs73510188	A	-0.10761	0.02406	7.6e-06	11001
class	class.Bacteroidia.id.912	rs73510190	C	-0.10761	0.02406	7.6e-06	11001
class	class.Bacteroidia.id.912	rs72706335	T	-0.22241	0.04935	7.66e-06	3819
class	class.Bacteroidia.id.912	rs7157380	C	0.0939	0.02123	7.81e-06	17430
class	class.Bacteroidia.id.912	rs12486971	C	-0.05966	0.01358	7.84e-06	18460
class	class.Bacteroidia.id.912	rs7857688	A	0.06216	0.014	7.97e-06	17656
class	class.Bacteroidia.id.912	rs11146701	A	0.04682	0.0105	8.33e-06	18353
class	class.Bacteroidia.id.912	rs9812599	C	-0.06357	0.01426	8.35e-06	17986
class	class.Bacteroidia.id.912	rs10451505	A	-0.05267	0.01221	8.48e-06	17986
class	class.Bacteroidia.id.912	rs62531359	T	0.06539	0.01493	8.95e-06	18453
class	class.Bacteroidia.id.912	rs79037	A	-0.05478	0.01198	8.98e-06	18467
class	class.Bacteroidia.id.912	rs9648077	T	-0.04748	0.0107	9.62e-06	18463
class	class.Bacteroidia.id.912	rs2363574	C	-0.22274	0.05081	9.93e-06	3061
class	class.Betaproteobacteria.id.2867	rs4033856	C	0.08433	0.01667	3.28e-07	16071
class	class.Betaproteobacteria.id.2867	rs2367850	G	0.06491	0.01299	5.75e-07	16843
class	class.Betaproteobacteria.id.2867	rs12467854	G	0.06502	0.01313	7.12e-07	17164
class	class.Betaproteobacteria.id.2867	rs6087811	T	-0.09647	0.01977	9.44e-07	16310
class	class.Betaproteobacteria.id.2867	rs62191117	A	0.06441	0.01318	9.47e-07	17155
class	class.Betaproteobacteria.id.2867	rs4511740	G	0.06241	0.01277	1.01e-06	17276
class	class.Betaproteobacteria.id.2867	rs78428620	T	-0.09677	0.02023	1.61e-06	16311
class	class.Betaproteobacteria.id.2867	rs11679161	T	0.0625	0.0131	1.66e-06	17169
class	class.Betaproteobacteria.id.2867	rs11683769	T	0.06252	0.01311	1.66e-06	17169
class	class.Betaproteobacteria.id.2867	rs62395635	T	0.11166	0.02353	1.72e-06	15234
class	class.Betaproteobacteria.id.2867	rs2613606	C	-0.05114	0.01087	2.18e-06	17272
class	class.Betaproteobacteria.id.2867	rs1859743	T	-0.05124	0.01093	2.21e-06	17169
class	class.Betaproteobacteria.id.2867	rs1928341	A	0.05199	0.011	2.39e-06	17276
class	class.Betaproteobacteria.id.2867	rs36119524	T	0.06226	0.01329	2.58e-06	17168
class	class.Betaproteobacteria.id.2867	rs72747231	C	-0.13374	0.02879	2.79e-06	11470
class	class.Betaproteobacteria.id.2867	rs4591362	A	0.06235	0.01342	2.81e-06	17169
class	class.Betaproteobacteria.id.2867	rs10788864	T	0.05154	0.01101	2.81e-06	17268
class	class.Betaproteobacteria.id.2867	rs4507125	C	0.06136	0.01316	3.14e-06	17275
class	class.Betaproteobacteria.id.2867	rs11128180	A	0.05942	0.01283	3.23e-06	17277
class	class.Betaproteobacteria.id.2867	rs10047202	T	0.05128	0.011	3.27e-06	17276
class	class.Betaproteobacteria.id.2867	rs2321387	G	-0.05049	0.0109	3.42e-06	17275
class	class.Betaproteobacteria.id.2867	rs2528680	T	-0.05014	0.01087	3.44e-06	17277
class	class.Betaproteobacteria.id.2867	rs1122678	C	-0.05014	0.01087	3.47e-06	17277
class	class.Betaproteobacteria.id.2867	rs12477314	T	0.06176	0.01342	3.51e-06	17169
class	class.Betaproteobacteria.id.2867	rs7638039	T	0.05844	0.01261	3.75e-06	17258
class	class.Betaproteobacteria.id.2867	rs2094636	G	0.05085	0.011	3.79e-06	17276
class	class.Betaproteobacteria.id.2867	rs1410861	G	0.05089	0.011	3.88e-06	17276
class	class.Betaproteobacteria.id.2867	rs62191106	T	0.06162	0.0134	3.92e-06	17168
class	class.Betaproteobacteria.id.2867	rs62191107	C	0.06162	0.0134	3.94e-06	17168
class	class.Betaproteobacteria.id.2867	rs2528681	C	-0.0497	0.01087	4.18e-06	17277
class	class.Betaproteobacteria.id.2867	rs1544475	T	-0.04981	0.0109	4.23e-06	17277
class	class.Betaproteobacteria.id.2867	rs6686895	G	0.05067	0.011	4.27e-06	17275
class	class.Betaproteobacteria.id.2867	rs2040996	T	-0.04977	0.01087	4.35e-06	17268
class	class.Betaproteobacteria.id.2867	rs976935	A	-0.04954	0.01087	4.51e-06	17270
class	class.Betaproteobacteria.id.2867	rs34177861	A	0.06079	0.0134	4.53e-06	17168
class	class.Betaproteobacteria.id.2867	rs2528678	T	-0.04958	0.0109	4.65e-06	17277
class	class.Betaproteobacteria.id.2867	rs12867878	A	-0.05084	0.01118	4.7e-06	17277
class	class.Betaproteobacteria.id.2867	rs1511453	A	0.09194	0.01984	4.82e-06	17211
class	class.Betaproteobacteria.id.2867	rs17419034	C	0.08073	0.01861	5.1e-06	16669
class	class.Betaproteobacteria.id.2867	rs8119189	A	-0.09173	0.02018	5.2e-06	16311
class	class.Betaproteobacteria.id.2867	rs4521068	A	0.06014	0.01326	5.41e-06	17169
class	class.Betaproteobacteria.id.2867	rs56104821	A	0.05812	0.01277	5.48e-06	17273
class	class.Betaproteobacteria.id.2867	rs9537878	A	-0.04942	0.01092	5.6e-06	17277
class	class.Betaproteobacteria.id.2867	rs9964679	A	0.05236	0.01144	5.62e-06	17277
class	class.Betaproteobacteria.id.2867	rs56386628	C	-0.06208	0.01352	5.69e-06	17273
class	class.Betaproteobacteria.id.2867	rs11124193	G	0.06054	0.0134	5.93e-06	17168
class	class.Betaproteobacteria.id.2867	rs6087810	T	-0.0915	0.02024	6e-06	16310
class	class.Betaproteobacteria.id.2867	rs7326330	C	-0.04921	0.01092	6.07e-06	17277
class	class.Betaproteobacteria.id.2867	rs1419746	A	-0.04883	0.01087	6.18e-06	17272
class	class.Betaproteobacteria.id.2867	rs7324740	G	-0.05053	0.01123	6.19e-06	17276
class	class.Betaproteobacteria.id.2867	rs2528688	A	-0.04883	0.01088	6.39e-06	17276
class	class.Betaproteobacteria.id.2867	rs2528679	C	-0.04886	0.01089	6.44e-06	17277
class	class.Betaproteobacteria.id.2867	rs76625259	G	-0.08967	0.01995	6.48e-06	16311
class	class.Betaproteobacteria.id.2867	rs7988877	A	-0.04989	0.01114	6.79e-06	16843
class	class.Betaproteobacteria.id.2867	rs7253477	G	0.21094	0.04726	6.8e-06	4336
class	class.Betaproteobacteria.id.2867	rs2906622	C	-0.04869	0.01087	6.82e-06	17270
class	class.Betaproteobacteria.id.2867	rs1926544	C	-0.04892	0.01092	6.96e-06	17277
class	class.Betaproteobacteria.id.2867	rs4308141	G	0.06017	0.0134	7.28e-06	17168
class	class.Betaproteobacteria.id.2867	rs1036449	T	-0.04875	0.01092	7.42e-06	17275
class	class.Betaproteobacteria.id.2867	rs1581853	A	-0.04965	0.01114	7.46e-06	16843
class	class.Betaproteobacteria.id.2867	rs9537883	T	-0.04875	0.01092	7.5e-06	17277
class	class.Betaproteobacteria.id.2867	rs9520346	C	0.14241	0.03326	7.59e-06	4797
class	class.Betaproteobacteria.id.2867	rs2528684	C	-0.04833	0.01087	7.62e-06	17270
class	class.Betaproteobacteria.id.2867	rs2613608	A	-0.04834	0.01088	7.76e-06	17276
class	class.Betaproteobacteria.id.2867	rs9537886	A	-0.04862	0.01092	8.09e-06	17274
class	class.Betaproteobacteria.id.2867	rs9527747	G	-0.04839	0.01092	8.63e-06	17277
class	class.Betaproteobacteria.id.2867	rs34203874	T	0.08965	0.01984	8.64e-06	17211
class	class.Betaproteobacteria.id.2867	rs320161	A	0.05657	0.01257	8.66e-06	17161
class	class.Betaproteobacteria.id.2867	rs6787389	C	0.09028	0.01962	8.71e-06	16539
class	class.Betaproteobacteria.id.2867	rs74929475	T	0.10038	0.02219	8.83e-06	15512
class	class.Betaproteobacteria.id.2867	rs7322915	T	-0.04934	0.01118	8.97e-06	17277
class	class.Betaproteobacteria.id.2867	rs9537916	A	-0.04921	0.01114	9.06e-06	16843
class	class.Betaproteobacteria.id.2867	rs9537872	G	-0.04825	0.01092	9.08e-06	17276
class	class.Betaproteobacteria.id.2867	rs9537885	A	-0.04832	0.01092	9.19e-06	17274
[truncated: 11,763 more rows]

## Sheet: Supplementary Table 3
Supplementary Table 3. GWAS summary data of immune cells
Immune cell	SNP	effect_allele	Beta	SE	p-val
IgD+ %B cell	rs72757888	T	0.5864	0.1201	1.086e-06
IgD+ %B cell	rs56209800	T	-0.2355	0.05263	7.90806e-06
IgD+ %B cell	rs7597061	G	0.1829	0.04129	9.66696e-06
IgD+ %B cell	rs138919897	G	1.402	0.2997	2.986e-06
IgD+ %B cell	rs4691917	G	0.9378	0.1877	6.10394e-07
IgD+ %B cell	rs17405603	T	0.1542	0.02757	2.38298e-08
IgD+ %B cell	rs72952600	G	0.49	0.1045	2.83302e-06
IgD+ %B cell	rs9265870	G	0.1454	0.03049	1.92398e-06
IgD+ %B cell	rs12204136	C	0.2426	0.05485	9.99793e-06
IgD+ %B cell	rs10226722	C	0.1184	0.0256	3.83698e-06
IgD+ %B cell	rs2450220	T	-0.152	0.03167	1.65299e-06
IgD+ %B cell	rs140191306	T	0.4421	0.09364	2.427e-06
IgD+ %B cell	rs11068290	T	0.3904	0.08097	1.486e-06
IgD+ %B cell	rs11616703	T	-0.4199	0.09432	8.75105e-06
IgD+ %B cell	rs62057183	T	0.1273	0.02872	9.63496e-06
IgD+ %B cell	rs73426855	C	-0.174	0.03482	6.07995e-07
IgD+ %B cell	rs148496020	A	-0.4088	0.08921	4.74799e-06
IgD+ CD38br AC	rs1919856	G	0.1675	0.03766	8.94499e-06
IgD+ CD38br AC	rs116285595	T	0.6503	0.1415	4.44396e-06
IgD+ CD38br AC	rs116104104	T	5.387	1.184	5.50503e-06
IgD+ CD38br AC	rs12036556	T	0.3487	0.07421	2.714e-06
IgD+ CD38br AC	rs1294253	C	-0.1382	0.02658	2.1e-07
IgD+ CD38br AC	rs146959444	C	1.249	0.2574	1.287e-06
IgD+ CD38br AC	rs113965271	C	-0.3262	0.07211	6.28507e-06
IgD+ CD38br AC	rs733555	T	-0.1396	0.02714	2.85299e-07
IgD+ CD38br AC	rs78188887	G	1.533	0.3206	1.80198e-06
IgD+ CD38br AC	rs140380950	C	-0.3568	0.06296	1.567e-08
IgD+ CD38br AC	rs374727947	G	0.6111	0.1307	3.02197e-06
IgD+ CD38br AC	rs794185	C	-0.1116	0.02511	9.05899e-06
IgD+ CD38br AC	rs76112278	A	-0.4579	0.08605	1.09099e-07
IgD+ CD38br AC	rs7667070	C	-0.2956	0.06254	2.36298e-06
IgD+ CD38br AC	rs80330977	A	-0.2576	0.04422	6.158e-09
IgD+ CD38br AC	rs78658073	A	1.665	0.362	4.385e-06
IgD+ CD38br AC	rs76660971	A	-0.1264	0.02828	8.14798e-06
IgD+ CD38br AC	rs117772462	A	-0.4238	0.09514	8.67401e-06
IgD+ CD38br AC	rs10265656	G	-0.2229	0.04923	6.15106e-06
IgD+ CD38br AC	rs143397127	C	-0.4626	0.09576	1.41599e-06
IgD+ CD38br AC	rs1695681	A	-0.1256	0.02413	2.05698e-07
IgD+ CD38br AC	rs16868356	C	0.4146	0.08532	1.226e-06
IgD+ CD38br AC	rs2395904	G	-0.1279	0.02666	1.69001e-06
IgD+ CD38br AC	rs10821937	T	-0.1118	0.02511	8.81089e-06
IgD+ CD38br AC	rs61878035	A	0.1453	0.03068	2.24202e-06
IgD+ CD38br AC	rs11068290	T	0.3555	0.07815	5.55098e-06
IgD+ CD38br AC	rs118090735	G	1.518	0.3399	8.22602e-06
IgD+ CD38br AC	rs11159480	T	-0.1526	0.0323	2.399e-06
IgD+ CD38br AC	rs7169431	G	-0.2007	0.04408	5.45896e-06
IgD+ CD38br AC	rs76608654	C	0.2489	0.05423	4.56405e-06
IgD+ CD38br AC	rs12939565	T	-0.1364	0.02672	3.47496e-07
IgD+ CD38dim %B cell	rs75766272	T	0.3861	0.08587	7.14299e-06
IgD+ CD38dim %B cell	rs7595353	C	-0.1211	0.02671	6.02005e-06
IgD+ CD38dim %B cell	rs9865821	A	0.115	0.02558	7.16193e-06
IgD+ CD38dim %B cell	rs6835759	G	0.1189	0.02486	1.79498e-06
IgD+ CD38dim %B cell	rs2301101	G	-0.187	0.03994	2.93501e-06
IgD+ CD38dim %B cell	rs9459562	C	0.1101	0.02478	9.1791e-06
IgD+ CD38dim %B cell	rs6998850	G	0.1204	0.02683	7.45899e-06
IgD+ CD38dim %B cell	rs546147740	C	0.763	0.1665	4.75499e-06
IgD+ CD38dim %B cell	rs62488766	G	-0.3635	0.08066	6.80205e-06
IgD+ CD38dim %B cell	rs61912200	A	1.216	0.2655	4.81903e-06
IgD+ CD38dim %B cell	rs78269238	T	-0.2771	0.05349	2.34498e-07
IgD+ CD38dim %B cell	rs60521331	A	0.1107	0.02463	7.24202e-06
IgD+ CD38dim %B cell	rs34157595	C	0.1327	0.02673	7.23303e-07
IgD+ CD38dim %B cell	rs329966	G	-0.1265	0.02461	2.90402e-07
IgD+ CD38dim %B cell	rs4811007	G	0.1261	0.02461	3.12702e-07
IgD+ CD38dim %B cell	rs73909843	C	0.2092	0.0466	7.39095e-06
IgD+ CD38dim %B cell	rs78958229	T	0.2934	0.0591	7.21705e-07
IgD+ CD38dim AC	rs72691696	T	1.476	0.332	9.04899e-06
IgD+ CD38dim AC	rs7690529	G	0.5256	0.1173	7.71898e-06
IgD+ CD38dim AC	rs147207149	G	0.6732	0.1407	1.78398e-06
IgD+ CD38dim AC	rs17056318	C	-0.2225	0.04431	5.37403e-07
IgD+ CD38dim AC	rs1510970	A	-0.1966	0.04234	3.57001e-06
IgD+ CD38dim AC	rs115150472	T	2.534	0.5718	9.63008e-06
IgD+ CD38dim AC	rs141880653	T	1.849	0.3979	3.49004e-06
IgD+ CD38dim AC	rs115951641	T	0.2476	0.05577	9.24996e-06
IgD+ CD38dim AC	rs12197153	A	2.216	0.4431	5.95895e-07
IgD+ CD38dim AC	rs143397127	C	-0.4549	0.09626	2.37602e-06
IgD+ CD38dim AC	rs190448231	G	0.327	0.07351	8.89406e-06
IgD+ CD38dim AC	rs2395904	G	-0.1253	0.0268	3.02503e-06
IgD+ CD38dim AC	rs283340	C	0.1175	0.02409	1.128e-06
IgD+ CD38dim AC	rs150663332	T	-0.1942	0.0428	5.88098e-06
IgD+ CD38dim AC	rs139801247	C	0.3801	0.0836	5.63002e-06
IgD+ CD38dim AC	rs116851238	T	-0.4319	0.08996	1.64399e-06
IgD+ CD38dim AC	rs12799241	A	0.13	0.0273	1.99301e-06
IgD+ CD38dim AC	rs75474045	A	0.5528	0.1063	2.08502e-07
IgD+ CD38dim AC	rs12906621	A	0.1764	0.03817	3.91102e-06
IgD+ CD38dim AC	rs117518951	C	0.2458	0.0546	6.92708e-06
IgD+ CD38dim AC	rs143176410	C	1.912	0.3929	1.185e-06
IgD+ CD38dim AC	rs8076302	T	-0.1385	0.03056	6.00703e-06
IgD+ CD38dim AC	rs12939566	T	-0.1486	0.02725	5.30603e-08
IgD+ CD38dim AC	rs4792571	T	0.1093	0.02377	4.41804e-06
IgD+ CD38dim AC	rs655580	A	0.1183	0.0239	7.70495e-07
IgD+ CD38dim AC	rs34764986	C	-0.2175	0.04671	3.31497e-06
IgD+ CD38- %B cell	rs12122084	A	-0.1408	0.03104	5.93895e-06
IgD+ CD38- %B cell	rs1512044	A	0.202	0.03882	2.07e-07
IgD+ CD38- %B cell	rs76376526	T	0.4948	0.1101	7.20593e-06
IgD+ CD38- %B cell	rs78009119	G	-0.4914	0.1063	3.88401e-06
IgD+ CD38- %B cell	rs34843244	T	0.308	0.06835	6.80597e-06
IgD+ CD38- %B cell	rs115802369	G	-0.4129	0.0922	7.76497e-06
IgD+ CD38- %B cell	rs2621369	T	0.1498	0.03155	2.13098e-06
IgD+ CD38- %B cell	rs113398446	C	0.1793	0.03256	3.91201e-08
IgD+ CD38- %B cell	rs80032720	A	0.2539	0.05434	3.08901e-06
IgD+ CD38- %B cell	rs10254361	T	0.1333	0.02899	4.40099e-06
IgD+ CD38- %B cell	rs2251199	G	0.1168	0.02572	5.73799e-06
IgD+ CD38- %B cell	rs62502412	T	0.1209	0.02712	8.58401e-06
IgD+ CD38- %B cell	rs10111625	G	-0.1169	0.02611	7.72094e-06
IgD+ CD38- %B cell	rs7012048	C	0.1407	0.0311	6.25403e-06
IgD+ CD38- %B cell	rs148952274	T	-2.911	0.6469	7.01003e-06
IgD+ CD38- %B cell	rs79870102	G	0.9733	0.216	6.83502e-06
IgD+ CD38- %B cell	rs1959342	T	0.112	0.02529	9.81002e-06
IgD+ CD38- %B cell	rs77762131	C	0.3388	0.05748	4.101e-09
IgD+ CD38- %B cell	rs10444793	A	-0.4608	0.09102	4.34901e-07
IgD+ CD38- %B cell	rs147135384	C	-2.756	0.6192	8.78294e-06
IgD+ CD38- %B cell	rs11150426	C	-0.1169	0.02444	1.78098e-06
IgD+ CD38- %B cell	rs181771926	A	-0.5276	0.1101	1.73002e-06
IgD+ CD38- %B cell	rs329966	G	0.1246	0.02445	3.62702e-07
IgD+ CD38- %B cell	rs73909843	C	-0.2138	0.04629	4.00904e-06
IgD+ CD38- %B cell	rs35050775	T	0.3463	0.07724	7.53894e-06
IgD+ CD38- AC	rs10493766	G	-0.1336	0.02933	5.433e-06
IgD+ CD38- AC	rs149701635	G	-0.3526	0.07768	5.84804e-06
IgD+ CD38- AC	rs79207264	A	0.1854	0.03946	2.73602e-06
IgD+ CD38- AC	rs71615254	C	-0.278	0.0622	8.085e-06
IgD+ CD38- AC	rs146127735	A	0.3025	0.06424	2.59298e-06
IgD+ CD38- AC	rs1158784	T	0.174	0.03801	4.88405e-06
IgD+ CD38- AC	rs12216018	T	-0.1686	0.03603	2.988e-06
IgD+ CD38- AC	rs7809268	C	-0.2247	0.04918	5.07201e-06
IgD+ CD38- AC	rs144625305	T	0.6074	0.1364	8.70001e-06
IgD+ CD38- AC	rs10866982	A	-0.1114	0.02467	6.49307e-06
IgD+ CD38- AC	rs12763172	C	0.1258	0.02784	6.38499e-06
IgD+ CD38- AC	rs7909504	A	-0.165	0.03707	8.79103e-06
IgD+ CD38- AC	rs146687492	T	-0.3372	0.07361	4.76903e-06
IgD+ CD38- AC	rs12874404	G	0.1363	0.02669	3.41602e-07
IgD+ CD38- AC	rs77762131	C	0.3229	0.05806	2.85299e-08
IgD+ CD38- AC	rs10444793	A	-0.4107	0.09229	8.83792e-06
IgD+ CD38- AC	rs1529727	G	0.1176	0.02521	3.20701e-06
IgD+ CD38- AC	rs62235484	A	0.4628	0.09388	8.58005e-07
Unsw mem %B cell	rs7412746	T	-0.1152	0.02573	7.80998e-06
Unsw mem %B cell	rs146430312	T	1.017	0.2222	4.87203e-06
Unsw mem %B cell	rs75766272	T	-0.4409	0.08695	4.15002e-07
Unsw mem %B cell	rs72686460	A	0.1254	0.02755	5.44804e-06
Unsw mem %B cell	rs77201712	C	0.2907	0.06322	4.38995e-06
Unsw mem %B cell	rs17006489	G	-0.1728	0.03779	4.976e-06
Unsw mem %B cell	rs72844588	A	0.2054	0.04341	2.31398e-06
Unsw mem %B cell	rs45608038	G	0.294	0.06266	2.80698e-06
Unsw mem %B cell	rs73041424	G	-0.2606	0.05834	8.18502e-06
Unsw mem %B cell	rs183471524	G	-0.1978	0.04411	7.52905e-06
Unsw mem %B cell	rs116525939	C	0.9467	0.2075	5.22998e-06
Unsw mem %B cell	rs895377	A	-0.1186	0.02612	5.77604e-06
Unsw mem %B cell	rs73032183	C	0.1675	0.03506	1.852e-06
Unsw mem %B cell	rs4710879	T	-0.1204	0.0253	2.03301e-06
Unsw mem %B cell	rs12539793	T	-0.5404	0.1145	2.47002e-06
Unsw mem %B cell	rs11779181	T	-0.1402	0.03143	8.41008e-06
Unsw mem %B cell	rs1679013	T	-0.1252	0.02555	9.97103e-07
Unsw mem %B cell	rs1930922	G	-0.137	0.0295	3.54797e-06
Unsw mem %B cell	rs12380223	A	-0.5815	0.128	5.76196e-06
Unsw mem %B cell	rs143553941	C	0.5187	0.1092	2.093e-06
Unsw mem %B cell	rs11519226	T	0.1229	0.02717	6.23706e-06
Unsw mem %B cell	rs7322292	T	-0.1256	0.02669	2.61403e-06
Unsw mem %B cell	rs73192651	T	0.5551	0.08989	7.31493e-10
Unsw mem %B cell	rs2793491	T	-0.1335	0.02997	8.71806e-06
Unsw mem %B cell	rs73518104	A	0.2174	0.04847	7.48204e-06
Unsw mem %B cell	rs117004076	G	0.4523	0.102	9.52708e-06
Unsw mem %B cell	rs77762131	C	0.3067	0.05822	1.457e-07
Unsw mem %B cell	rs143666202	A	0.2759	0.0579	1.957e-06
Unsw mem %B cell	rs150839591	G	0.2459	0.05396	5.33998e-06
Unsw mem %B cell	rs1596383	A	0.1208	0.02585	3.06302e-06
Unsw mem %B cell	rs1883832	C	-0.1236	0.02682	4.23701e-06
Unsw mem %B cell	rs138380722	A	-1.906	0.4167	4.94197e-06
Unsw mem %B cell	rs146720368	T	0.852	0.1923	9.65895e-06
Unsw mem AC	rs75766272	T	-0.3814	0.08558	8.57808e-06
Unsw mem AC	rs11737576	T	-0.2347	0.05231	7.42506e-06
Unsw mem AC	rs79831025	G	0.3026	0.06778	8.29392e-06
Unsw mem AC	rs4076316	A	-0.1331	0.02714	9.72904e-07
Unsw mem AC	rs144625305	T	0.5999	0.1347	8.69901e-06
Unsw mem AC	rs2436878	G	0.2056	0.04549	6.40693e-06
Unsw mem AC	rs118092259	G	-0.2912	0.06306	4.00101e-06
Unsw mem AC	rs11794578	G	0.1114	0.02446	5.41701e-06
Unsw mem AC	rs112839090	A	-0.1468	0.03096	2.18902e-06
Unsw mem AC	rs12874404	G	0.1523	0.02639	8.62303e-09
Unsw mem AC	rs557577736	G	1.924	0.3849	6.08793e-07
Unsw mem AC	rs145371905	T	0.4126	0.08871	3.42997e-06
Unsw mem AC	rs73192651	T	0.4968	0.08845	2.09402e-08
Unsw mem AC	rs77762131	C	0.3067	0.05723	8.86605e-08
Unsw mem AC	rs143666202	A	0.268	0.05703	2.711e-06
Unsw mem AC	rs8014978	C	-0.123	0.02471	6.71104e-07
Unsw mem AC	rs880311	T	-0.1813	0.04019	6.62995e-06
Unsw mem AC	rs11657118	C	-0.1112	0.02412	4.20998e-06
Unsw mem AC	rs12461001	A	0.1184	0.02528	2.94802e-06
Unsw mem AC	rs7254039	A	-0.2602	0.05799	7.42506e-06
Unsw mem AC	rs6032660	A	-0.1345	0.02641	3.65797e-07
Unsw mem AC	rs55712190	T	0.214	0.04712	5.75798e-06
IgD- CD27- %B cell	rs76625665	T	-0.6497	0.144	6.61302e-06
IgD- CD27- %B cell	rs116473015	T	0.3455	0.07401	3.14101e-06
IgD- CD27- %B cell	rs9842571	A	-0.1134	0.02519	6.97108e-06
IgD- CD27- %B cell	rs35574803	C	-0.3526	0.05371	5.92243e-11
IgD- CD27- %B cell	rs79430021	A	0.7602	0.1642	3.80697e-06
IgD- CD27- %B cell	rs35661323	T	0.1158	0.02527	4.73097e-06
IgD- CD27- %B cell	rs2250246	G	0.1466	0.02442	2.12501e-09
IgD- CD27- %B cell	rs7224129	A	-0.1297	0.02756	2.61e-06
IgD- CD27- %B cell	rs11658240	G	-0.1678	0.03574	2.76599e-06
IgD- CD27- %B cell	rs7209088	G	-0.12	0.02705	9.40503e-06
IgD- CD27- %B cell	rs72897237	C	0.4671	0.09743	1.69699e-06
IgD- CD27- %B cell	rs645554	A	-0.1226	0.02695	5.52205e-06
IgD- CD27- %B cell	rs4810485	G	0.3898	0.02585	7.1978e-50
IgD- CD27- %B cell	rs6073079	A	0.1776	0.03746	2.21299e-06
IgD- CD27- %B cell	rs11086984	T	-0.1811	0.03498	2.36799e-07
IgD- CD27- %B cell	rs62223906	T	0.2217	0.0497	8.39093e-06
IgD+ AC	rs71615254	C	-0.3043	0.06135	7.40406e-07
IgD+ AC	rs12197153	A	2.08	0.4491	3.74498e-06
IgD+ AC	rs9354413	C	0.1254	0.02726	4.385e-06
IgD+ AC	rs2390504	A	-0.2583	0.05708	6.222e-06
IgD+ AC	rs146233710	G	-0.3853	0.08481	5.72704e-06
IgD+ AC	rs150663332	T	-0.2314	0.04374	1.28399e-07
IgD+ AC	rs3019260	A	0.1185	0.02595	5.12495e-06
IgD+ AC	rs701839	G	0.1309	0.02785	2.713e-06
IgD+ AC	rs189761842	T	0.8269	0.1697	1.15199e-06
IgD+ AC	rs116906133	G	-0.9845	0.2207	8.4349e-06
IgD+ AC	rs4145212	A	0.1284	0.02442	1.52901e-07
IgD+ AC	rs3811215	T	-0.1332	0.02679	6.85993e-07
IgD+ AC	rs11638959	A	0.1525	0.03281	3.46801e-06
IgD+ AC	rs143176410	C	1.831	0.4032	5.75705e-06
IgD+ AC	rs11653761	T	-0.1212	0.02449	7.76998e-07
IgD+ AC	rs62067029	T	-0.1669	0.0285	5.11505e-09
IgD+ AC	rs67017503	A	0.2021	0.04547	9.09704e-06
IgD+ AC	rs12461001	A	0.1175	0.02527	3.43202e-06
IgD+ AC	rs77110486	T	0.522	0.1168	8.14798e-06
IgD- CD27- AC	rs61786059	T	-0.1238	0.02692	4.44601e-06
IgD- CD27- AC	rs7518494	A	0.2278	0.04884	3.211e-06
IgD- CD27- AC	rs185621536	T	-0.3205	0.07004	4.89396e-06
IgD- CD27- AC	rs12129123	T	-0.1387	0.0309	7.36207e-06
IgD- CD27- AC	rs72953104	G	0.2313	0.05018	4.17503e-06
IgD- CD27- AC	rs113442137	A	-0.2567	0.05748	8.20994e-06
IgD- CD27- AC	rs11688492	C	-0.1216	0.02504	1.243e-06
IgD- CD27- AC	rs7606024	A	-0.1375	0.03037	6.15404e-06
IgD- CD27- AC	rs114551034	A	-0.2787	0.05695	1.033e-06
IgD- CD27- AC	rs35574803	C	-0.2808	0.05393	2.01999e-07
IgD- CD27- AC	rs13099360	G	-0.263	0.05944	9.95612e-06
IgD- CD27- AC	rs59951351	T	0.173	0.03878	8.37298e-06
IgD- CD27- AC	rs74356874	A	0.6631	0.1462	5.96499e-06
IgD- CD27- AC	rs144306835	A	0.3826	0.07964	1.617e-06
IgD- CD27- AC	rs112432445	A	0.2796	0.05583	5.767e-07
IgD- CD27- AC	rs78763642	A	-0.3304	0.07442	9.2841e-06
IgD- CD27- AC	rs117493606	G	0.6463	0.1428	6.19099e-06
IgD- CD27- AC	rs117833074	C	-0.1795	0.0403	8.64908e-06
IgD- CD27- AC	rs1047792	T	-0.1467	0.03249	6.49995e-06
IgD- CD27- AC	rs2250246	G	0.1359	0.02451	3.12903e-08
IgD- CD27- AC	rs11843493	C	-0.1109	0.02482	8.19691e-06
IgD- CD27- AC	rs421516	A	-0.2897	0.0627	3.96798e-06
IgD- CD27- AC	rs11661511	C	-0.1204	0.02636	5.03999e-06
IgD- CD27- AC	rs72977632	A	-0.2296	0.05036	5.325e-06
IgD- CD27- AC	rs406298	G	0.1135	0.0244	3.38602e-06
IgD- CD27- AC	rs77126700	C	0.3825	0.08026	1.95101e-06
IgD- CD27- AC	rs4239702	C	0.2841	0.02593	1.6421e-27
IgD- CD27- AC	rs909692	G	-0.1107	0.02495	9.356e-06
IgD- CD27- AC	rs9615714	G	-0.1733	0.03486	6.94592e-07
Sw mem %B cell	rs72757888	T	-0.5733	0.1213	2.36701e-06
Sw mem %B cell	rs11204752	C	0.1189	0.02561	3.58501e-06
Sw mem %B cell	rs1519529	G	0.1327	0.02951	7.13806e-06
Sw mem %B cell	rs138919897	G	-1.348	0.3023	8.49298e-06
Sw mem %B cell	rs55658041	T	1.008	0.2105	1.75102e-06
Sw mem %B cell	rs17405603	T	-0.1414	0.02795	4.40301e-07
Sw mem %B cell	rs830682	C	-0.1286	0.02855	6.85394e-06
Sw mem %B cell	rs9265880	C	-0.1543	0.0316	1.096e-06
Sw mem %B cell	rs2450220	T	0.1522	0.03212	2.24698e-06
Sw mem %B cell	rs140191306	T	-0.4624	0.09477	1.11199e-06
Sw mem %B cell	rs2105800	A	-0.1181	0.02607	6.11406e-06
Sw mem %B cell	rs11068290	T	-0.407	0.08203	7.305e-07
Sw mem %B cell	rs114917376	G	0.1985	0.04285	3.74197e-06
Sw mem %B cell	rs73426855	C	0.1769	0.03524	5.427e-07
Sw mem AC	rs142587763	T	-0.2707	0.05949	5.51099e-06
Sw mem AC	rs115414430	G	0.3537	0.07458	2.19599e-06
Sw mem AC	rs1519526	C	0.1511	0.03122	1.34999e-06
Sw mem AC	rs7595246	C	0.1458	0.03118	3.01502e-06
Sw mem AC	rs73185679	C	0.1794	0.03978	6.65794e-06
Sw mem AC	rs141352577	T	0.3583	0.07898	5.91099e-06
Sw mem AC	rs115218350	A	-1.838	0.4006	4.61403e-06
Sw mem AC	rs80076964	C	0.481	0.1008	1.88499e-06
Sw mem AC	rs4697617	A	0.1212	0.02695	7.07001e-06
Sw mem AC	rs452973	T	0.1223	0.02758	9.50101e-06
Sw mem AC	rs4076316	A	-0.1251	0.02725	4.53503e-06
Sw mem AC	rs1161387	G	0.1297	0.02914	8.86605e-06
Sw mem AC	rs60508745	C	-0.1161	0.02496	3.37202e-06
Sw mem AC	rs11777835	C	-0.1238	0.02489	6.82606e-07
Sw mem AC	rs62521107	T	-0.2543	0.05357	2.146e-06
Sw mem AC	rs2454536	C	-0.1356	0.02771	1.02301e-06
Sw mem AC	rs192544457	A	0.7964	0.161	7.87209e-07
Sw mem AC	rs73178168	T	0.16	0.03344	1.77599e-06
Sw mem AC	rs9520836	G	0.1323	0.02454	7.42694e-08
Sw mem AC	rs11653761	T	-0.1273	0.02469	2.65497e-07
Sw mem AC	rs421516	A	-0.2923	0.06252	3.03103e-06
Sw mem AC	rs117605782	A	0.9179	0.2043	7.27998e-06
Sw mem AC	rs149462070	C	-0.7487	0.1638	5.05406e-06
Sw mem AC	rs77741094	G	-0.5466	0.1111	9.03192e-07
Sw mem AC	rs5994482	G	-0.1828	0.04049	6.51703e-06
PB/PC %B cell	rs187723151	A	-0.9069	0.1924	2.52e-06
PB/PC %B cell	rs2792563	A	-0.1287	0.02511	3.14702e-07
PB/PC %B cell	rs150152228	G	-1.507	0.3325	6.01395e-06
PB/PC %B cell	rs79423067	T	0.4869	0.1059	4.44795e-06
PB/PC %B cell	rs78804535	T	0.3286	0.07069	3.46897e-06
PB/PC %B cell	rs140642786	A	0.1711	0.03733	4.75499e-06
PB/PC %B cell	rs2019885	C	-0.1749	0.03747	3.15798e-06
PB/PC %B cell	rs193552	T	0.1159	0.02556	5.951e-06
PB/PC %B cell	rs34629	A	-0.2427	0.05008	1.31299e-06
PB/PC %B cell	rs61294310	G	0.5	0.1092	4.853e-06
PB/PC %B cell	rs11754551	C	0.2127	0.04774	8.67301e-06
PB/PC %B cell	rs78370279	G	0.5592	0.1204	3.54103e-06
PB/PC %B cell	rs74326785	C	0.3429	0.07479	4.69397e-06
PB/PC %B cell	rs138542577	C	0.3534	0.06406	3.708e-08
PB/PC %B cell	rs4458909	A	-0.1199	0.02567	3.09599e-06
PB/PC %B cell	rs3138500	T	-0.2223	0.04922	6.48993e-06
PB/PC %B cell	rs12412378	A	-0.1669	0.0328	3.77798e-07
PB/PC %B cell	rs185836310	C	-0.257	0.05578	4.23e-06
PB/PC %B cell	rs76195952	T	-0.4648	0.1027	6.24698e-06
PB/PC %B cell	rs55728331	A	1.708	0.3449	7.60694e-07
PB/PC %B cell	rs10849436	A	0.1576	0.0337	3.01599e-06
PB/PC %B cell	rs62012610	C	0.2879	0.06268	4.51898e-06
PB/PC %B cell	rs8191161	C	-0.2036	0.0447	5.427e-06
PB/PC %B cell	rs12709039	A	-0.1407	0.02784	4.57499e-07
PB/PC %B cell	rs80148662	A	0.4702	0.1048	7.45504e-06
PB/PC %B cell	rs186329	C	0.154	0.03221	1.79999e-06
PB/PC %B cell	rs8132059	T	-0.1288	0.02877	7.73891e-06
PB/PC %B cell	rs11089305	G	0.1338	0.02685	6.51793e-07
PB/PC AC	rs80297308	T	1.467	0.3075	1.911e-06
PB/PC AC	rs10800645	A	0.1124	0.02479	5.95498e-06
PB/PC AC	rs74458303	A	2.692	0.5745	2.89701e-06
PB/PC AC	rs148362575	T	2.566	0.5486	3.02998e-06
PB/PC AC	rs148389014	T	0.7633	0.1696	7.01601e-06
PB/PC AC	rs116540222	T	1.671	0.3677	5.67806e-06
PB/PC AC	rs149048155	C	-0.2902	0.06467	7.45401e-06
PB/PC AC	rs62353585	C	0.3653	0.07865	3.53403e-06
PB/PC AC	rs76709581	C	-0.1773	0.03843	4.06097e-06
PB/PC AC	rs7449190	C	0.1236	0.02749	7.09807e-06
PB/PC AC	rs61294310	G	0.5137	0.1072	1.736e-06
PB/PC AC	rs4506076	C	-0.1344	0.03016	8.53591e-06
PB/PC AC	rs149559870	T	0.4466	0.09807	5.432e-06
PB/PC AC	rs74565954	T	0.4919	0.1035	2.10199e-06
PB/PC AC	rs62519719	A	-0.1239	0.02639	2.791e-06
PB/PC AC	rs12412378	A	-0.16	0.03222	7.18704e-07
PB/PC AC	rs1681588	C	0.1086	0.02407	6.61698e-06
PB/PC AC	rs17765677	C	-0.3422	0.07069	1.34499e-06
PB/PC AC	rs7185719	G	-0.1228	0.02721	6.561e-06
PB/PC AC	rs112471525	G	0.3865	0.0862	7.58298e-06
PB/PC AC	rs72883992	C	0.1932	0.04342	8.82104e-06
PB/PC AC	rs4806937	A	-0.1145	0.02557	7.79292e-06
PB/PC AC	rs6014246	A	-0.1186	0.02577	4.30299e-06
PB/PC AC	rs4820558	G	0.1172	0.02408	1.19399e-06
PB/PC AC	rs28652751	A	-0.1141	0.02564	8.85707e-06
Memory B cell %B cell	rs75766272	T	-0.468	0.08646	6.601e-08
Memory B cell %B cell	rs4658141	C	-0.1354	0.02587	1.73201e-07
Memory B cell %B cell	rs149876490	T	-1.002	0.224	7.993e-06
Memory B cell %B cell	rs7412746	T	-0.138	0.02542	6.03295e-08
Memory B cell %B cell	rs72635970	G	0.3572	0.06109	5.44703e-09
Memory B cell %B cell	rs116391651	A	0.426	0.09616	9.69393e-06
Memory B cell %B cell	rs72844588	A	0.2178	0.04314	4.671e-07
Memory B cell %B cell	rs55710170	A	-0.1745	0.03783	4.11604e-06
Memory B cell %B cell	rs60515154	T	0.1306	0.02887	6.30304e-06
Memory B cell %B cell	rs35698683	G	-0.2768	0.05925	3.09899e-06
Memory B cell %B cell	rs77312528	G	-0.6233	0.1256	7.26993e-07
Memory B cell %B cell	rs895377	A	-0.1351	0.02599	2.13e-07
Memory B cell %B cell	rs690488	A	0.1701	0.03602	2.43703e-06
Memory B cell %B cell	rs115405874	G	0.9926	0.2014	8.60994e-07
Memory B cell %B cell	rs62398379	C	0.1256	0.0259	1.28301e-06
Memory B cell %B cell	rs9270558	A	-0.1488	0.03249	4.79899e-06
Memory B cell %B cell	rs9492229	C	0.3141	0.06101	2.74998e-07
Memory B cell %B cell	rs633090	T	0.115	0.02571	7.96196e-06
Memory B cell %B cell	rs140191306	T	-0.4176	0.09392	8.96396e-06
Memory B cell %B cell	rs145123647	T	-1.082	0.2244	1.48898e-06
Memory B cell %B cell	rs10750504	A	-0.1775	0.03942	6.93202e-06
Memory B cell %B cell	rs61896866	A	0.1294	0.0287	6.71506e-06
Memory B cell %B cell	rs112570989	T	-0.4739	0.1022	3.63203e-06
Memory B cell %B cell	rs9584780	C	0.3691	0.07708	1.754e-06
Memory B cell %B cell	rs76477280	G	0.4292	0.08807	1.14301e-06
Memory B cell %B cell	rs116844769	A	0.2839	0.05066	2.26199e-08
Memory B cell %B cell	rs77762131	C	0.2733	0.05819	2.73401e-06
Memory B cell %B cell	rs72914692	A	0.4209	0.09317	6.44896e-06
Memory B cell %B cell	rs329966	G	0.1104	0.02479	8.72509e-06
Memory B cell AC	rs16867231	A	0.538	0.1157	3.44897e-06
Memory B cell AC	rs10018308	G	0.1198	0.0268	8.09003e-06
Memory B cell AC	rs17708396	A	2.504	0.522	1.67699e-06
Memory B cell AC	rs12216018	T	-0.1641	0.03601	5.39399e-06
Memory B cell AC	rs74565175	A	0.1371	0.03052	7.27394e-06
Memory B cell AC	rs77643931	G	0.1235	0.02777	8.97408e-06
Memory B cell AC	rs12763172	C	0.1259	0.02783	6.26801e-06
Memory B cell AC	rs2879633	A	-0.1301	0.02775	2.84302e-06
Memory B cell AC	rs36072728	T	0.305	0.06718	5.80805e-06
Memory B cell AC	rs557577736	G	1.829	0.3891	2.68701e-06
Memory B cell AC	rs12874404	G	0.173	0.02661	9.13903e-11
Memory B cell AC	rs61997631	G	-0.2972	0.06141	1.357e-06
Memory B cell AC	rs77762131	C	0.2713	0.05795	2.94503e-06
Memory B cell AC	rs139196765	G	1.204	0.2523	1.89802e-06
Memory B cell AC	rs11653761	T	-0.1161	0.02478	2.93799e-06
Memory B cell AC	rs144295598	A	0.6102	0.1207	4.46303e-07
Memory B cell AC	rs9614226	G	-0.4235	0.08713	1.22101e-06
Naive-mature B cell %B cell	rs4658141	C	0.1371	0.0259	1.28499e-07
Naive-mature B cell %B cell	rs7412746	T	0.1312	0.02547	2.74802e-07
Naive-mature B cell %B cell	rs75766272	T	0.463	0.0866	9.55103e-08
Naive-mature B cell %B cell	rs149876490	T	1.014	0.2243	6.30798e-06
Naive-mature B cell %B cell	rs72844588	A	-0.2131	0.04321	8.50492e-07
Naive-mature B cell %B cell	rs13421263	T	0.2616	0.05638	3.61801e-06
Naive-mature B cell %B cell	rs72635970	G	-0.3399	0.06121	3.01301e-08
Naive-mature B cell %B cell	rs55710170	A	0.1678	0.03789	9.81002e-06
Naive-mature B cell %B cell	rs35698683	G	0.2687	0.05935	6.16595e-06
Naive-mature B cell %B cell	rs77312528	G	0.6035	0.1258	1.68101e-06
Naive-mature B cell %B cell	rs115405874	G	-1.013	0.2016	5.36896e-07
Naive-mature B cell %B cell	rs690488	A	-0.1667	0.03608	3.98502e-06
Naive-mature B cell %B cell	rs895377	A	0.1314	0.02603	4.65297e-07
Naive-mature B cell %B cell	rs62398379	C	-0.1251	0.02593	1.46201e-06
Naive-mature B cell %B cell	rs9492229	C	-0.3012	0.06111	8.684e-07
Naive-mature B cell %B cell	rs9270578	A	0.1477	0.03279	6.89001e-06
Naive-mature B cell %B cell	rs633090	T	-0.1163	0.02575	6.45996e-06
Naive-mature B cell %B cell	rs145123647	T	1.077	0.2247	1.71902e-06
Naive-mature B cell %B cell	rs61896866	A	-0.1306	0.02874	5.65601e-06
Naive-mature B cell %B cell	rs2334904	A	0.1801	0.03937	4.91405e-06
Naive-mature B cell %B cell	rs112570989	T	0.4852	0.1023	2.19099e-06
Naive-mature B cell %B cell	rs76477280	G	-0.4222	0.08821	1.76498e-06
Naive-mature B cell %B cell	rs9584780	C	-0.388	0.07717	5.199e-07
Naive-mature B cell %B cell	rs2476213	T	0.1119	0.02521	9.30294e-06
Naive-mature B cell %B cell	rs77762131	C	-0.2722	0.05828	3.10099e-06
Naive-mature B cell %B cell	rs974368	A	-0.1154	0.025	4.08e-06
Naive-mature B cell %B cell	rs116844769	A	-0.2677	0.05076	1.41599e-07
Naive-mature B cell %B cell	rs72914692	A	-0.4239	0.0933	5.72203e-06
Naive-mature B cell %B cell	rs9614418	G	-2.179	0.4823	6.418e-06
Naive-mature B cell AC	rs139077655	T	-0.1159	0.02519	4.36697e-06
Naive-mature B cell AC	rs76981518	T	-0.2134	0.04708	6.00897e-06
Naive-mature B cell AC	rs115150472	T	2.627	0.579	5.91398e-06
Naive-mature B cell AC	rs10042327	A	0.233	0.05192	7.40491e-06
Naive-mature B cell AC	rs17056318	C	-0.2366	0.0457	2.36499e-07
Naive-mature B cell AC	rs9354413	C	0.1232	0.02743	7.29794e-06
Naive-mature B cell AC	rs35607968	T	0.1584	0.03419	3.71304e-06
Naive-mature B cell AC	rs2390504	A	-0.2668	0.05743	3.51002e-06
Naive-mature B cell AC	rs143397127	C	-0.4624	0.09926	3.298e-06
Naive-mature B cell AC	rs2395904	G	-0.1445	0.02761	1.74e-07
Naive-mature B cell AC	rs283340	C	0.1251	0.02477	4.59505e-07
Naive-mature B cell AC	rs189761842	T	0.7902	0.1709	3.91796e-06
Naive-mature B cell AC	rs117344365	A	-0.4129	0.09241	8.12905e-06
Naive-mature B cell AC	rs12799241	A	0.138	0.02805	9.06797e-07
Naive-mature B cell AC	rs2286599	A	0.1183	0.0266	8.96004e-06
Naive-mature B cell AC	rs58114937	G	0.1702	0.0363	2.84499e-06
Naive-mature B cell AC	rs9564767	G	-0.1163	0.02507	3.62602e-06
Naive-mature B cell AC	rs3811215	T	-0.1229	0.02697	5.33495e-06
Naive-mature B cell AC	rs76263497	A	-0.1886	0.04138	5.33703e-06
Naive-mature B cell AC	rs143176410	C	1.819	0.4058	7.65297e-06
Naive-mature B cell AC	rs77983244	A	-0.3088	0.06711	4.341e-06
Naive-mature B cell AC	rs62067029	T	-0.1605	0.02868	2.34601e-08
Naive-mature B cell AC	rs62115322	G	0.1382	0.02968	3.31002e-06
Naive-mature B cell AC	rs34764986	C	-0.2347	0.04805	1.08201e-06
IgD- CD38br %B cell	rs2792563	A	-0.1407	0.02479	1.494e-08
IgD- CD38br %B cell	rs1250061	A	-0.1078	0.02407	7.79399e-06
IgD- CD38br %B cell	rs12636371	A	0.1185	0.02414	9.60993e-07
IgD- CD38br %B cell	rs12493961	G	0.3884	0.08136	1.883e-06
IgD- CD38br %B cell	rs13075403	G	0.1247	0.02799	8.55894e-06
IgD- CD38br %B cell	rs11938966	A	0.3165	0.06988	6.1e-06
IgD- CD38br %B cell	rs76912165	G	0.4094	0.08778	3.21699e-06
IgD- CD38br %B cell	rs139843122	T	-0.5032	0.1082	3.39899e-06
IgD- CD38br %B cell	rs148377259	C	-0.3437	0.06603	2.037e-07
IgD- CD38br %B cell	rs13235778	A	-0.1235	0.02712	5.46298e-06
IgD- CD38br %B cell	rs10270812	C	-0.118	0.0244	1.38599e-06
IgD- CD38br %B cell	rs188550599	G	0.44	0.098	7.33297e-06
IgD- CD38br %B cell	rs138542577	C	0.3227	0.06331	3.63898e-07
IgD- CD38br %B cell	rs137930158	C	-0.6636	0.1413	2.76102e-06
IgD- CD38br %B cell	rs113087021	A	0.2024	0.04541	8.53002e-06
IgD- CD38br %B cell	rs478251	C	0.1745	0.03499	6.44496e-07
IgD- CD38br %B cell	rs238926	A	-0.1152	0.02506	4.39805e-06
IgD- CD38br %B cell	rs7185719	G	-0.1257	0.02735	4.43803e-06
IgD- CD38br %B cell	rs11705673	G	0.1701	0.0368	3.95103e-06
IgD+ CD24+ %B cell	rs75766272	T	-0.4552	0.08737	1.99402e-07
IgD+ CD24+ %B cell	rs11584183	C	-0.1336	0.03015	9.70197e-06
IgD+ CD24+ %B cell	rs45608038	G	0.2797	0.063	9.25295e-06
IgD+ CD24+ %B cell	rs6781675	C	0.3685	0.08216	7.49307e-06
IgD+ CD24+ %B cell	rs11134931	A	-0.1214	0.02723	8.45999e-06
IgD+ CD24+ %B cell	rs34418535	G	0.4368	0.09069	1.52398e-06
IgD+ CD24+ %B cell	rs45575344	C	-0.1674	0.0367	5.27898e-06
IgD+ CD24+ %B cell	rs147867176	T	-0.2834	0.06299	7.04693e-06
IgD+ CD24+ %B cell	rs9369326	C	-0.1237	0.02675	3.92103e-06
IgD+ CD24+ %B cell	rs7457479	C	-0.1289	0.02875	7.625e-06
IgD+ CD24+ %B cell	rs62562996	A	-0.4312	0.09145	2.51102e-06
IgD+ CD24+ %B cell	rs112570989	T	-0.4808	0.1031	3.23601e-06
IgD+ CD24+ %B cell	rs12874404	G	0.1313	0.027	1.20301e-06
IgD+ CD24+ %B cell	rs7988851	T	-0.1353	0.02683	4.79204e-07
IgD+ CD24+ %B cell	rs76477280	G	0.4747	0.08918	1.07999e-07
IgD+ CD24+ %B cell	rs145371905	T	0.4126	0.09065	5.50402e-06
IgD+ CD24+ %B cell	rs77762131	C	0.2816	0.05855	1.567e-06
IgD+ CD24+ %B cell	rs78269238	T	0.2453	0.05457	7.14595e-06
IgD+ CD24+ %B cell	rs35130455	A	-0.1204	0.02707	9.00306e-06
IgD+ CD24+ %B cell	rs17256322	A	0.1207	0.02634	4.73097e-06
IgD+ CD24+ %B cell	rs144479315	T	0.2862	0.06339	6.54395e-06
IgD+ CD24+ AC	rs7586359	G	-0.1868	0.03837	1.16899e-06
IgD+ CD24+ AC	rs10513789	G	0.1323	0.0295	7.519e-06
IgD+ CD24+ AC	rs13132141	A	-0.1191	0.02557	3.304e-06
IgD+ CD24+ AC	rs147556975	T	-0.3012	0.06251	1.508e-06
IgD+ CD24+ AC	rs4702913	C	0.197	0.04215	3.07999e-06
IgD+ CD24+ AC	rs10942726	G	0.1176	0.02628	7.85507e-06
IgD+ CD24+ AC	rs144607178	T	0.2175	0.0491	9.7089e-06
IgD+ CD24+ AC	rs10749417	T	-0.1304	0.02887	6.46606e-06
IgD+ CD24+ AC	rs11047113	C	-0.1831	0.04029	5.67296e-06
IgD+ CD24+ AC	rs183466766	A	0.3121	0.06005	2.14299e-07
IgD+ CD24+ AC	rs139981802	C	0.3005	0.05978	5.22998e-07
IgD+ CD24+ AC	rs557577736	G	1.819	0.3815	1.91898e-06
IgD+ CD24+ AC	rs145371905	T	0.4292	0.08767	1.02101e-06
IgD+ CD24+ AC	rs9314892	G	-0.1608	0.03478	3.926e-06
IgD+ CD24+ AC	rs12874404	G	0.1963	0.02601	5.61824e-14
IgD+ CD24+ AC	rs73192651	T	0.4428	0.08724	4.05005e-07
IgD+ CD24+ AC	rs8014978	C	-0.1136	0.02446	3.565e-06
IgD+ CD24+ AC	rs77762131	C	0.291	0.05685	3.22404e-07
IgD+ CD24+ AC	rs12595433	A	-0.1118	0.02462	5.79696e-06
IgD+ CD24+ AC	rs880312	A	-0.1821	0.03971	4.67897e-06
IgD+ CD24+ AC	rs11653761	T	-0.125	0.02429	2.83302e-07
IgD+ CD24+ AC	rs7254039	A	-0.2566	0.05765	8.81089e-06
IgD+ CD24+ AC	rs9614226	G	-0.4122	0.08546	1.46501e-06
IgD- CD24- %B cell	rs111237501	C	1.055	0.2248	2.813e-06
IgD- CD24- %B cell	rs11887461	G	0.1136	0.0249	5.25303e-06
IgD- CD24- %B cell	rs13020544	A	-2.752	0.5674	1.287e-06
IgD- CD24- %B cell	rs145137909	A	-2.77	0.5672	1.087e-06
IgD- CD24- %B cell	rs114209430	C	-0.6384	0.136	2.75797e-06
IgD- CD24- %B cell	rs17044633	G	0.3561	0.07517	2.256e-06
IgD- CD24- %B cell	rs183821560	A	-1.841	0.3885	2.25102e-06
IgD- CD24- %B cell	rs9398107	G	0.2678	0.0552	1.274e-06
IgD- CD24- %B cell	rs73045003	T	-0.1605	0.03611	9.03608e-06
IgD- CD24- %B cell	rs76377003	G	-0.3971	0.08574	3.76296e-06
IgD- CD24- %B cell	rs112898282	C	0.4712	0.1007	2.97201e-06
IgD- CD24- %B cell	rs7966251	A	0.1908	0.03619	1.43199e-07
IgD- CD24- %B cell	rs142305616	C	0.466	0.1047	8.83792e-06
IgD- CD24- %B cell	rs7198605	T	0.146	0.03204	5.38295e-06
IgD- CD24- %B cell	rs35192093	T	0.1597	0.03505	5.36402e-06
IgD- CD24- %B cell	rs8109503	A	-0.2029	0.04406	4.27297e-06
IgD- CD24- %B cell	rs6073000	C	-0.3098	0.06272	8.163e-07
IgD- CD24- %B cell	rs115218594	A	-0.2776	0.06207	7.95591e-06
IgD- CD24- AC	rs72953104	G	0.2344	0.05087	4.19701e-06
IgD- CD24- AC	rs111237501	C	1.052	0.2261	3.34703e-06
IgD- CD24- AC	rs114114265	A	0.2343	0.05149	5.50896e-06
IgD- CD24- AC	rs7615875	C	0.1425	0.03201	8.8481e-06
IgD- CD24- AC	rs76499400	T	0.2069	0.04589	6.76893e-06
IgD- CD24- AC	rs4697616	A	0.1246	0.02682	3.53403e-06
IgD- CD24- AC	rs17044633	G	0.3458	0.07605	5.62406e-06
IgD- CD24- AC	rs76225955	C	-0.1924	0.0432	8.65506e-06
IgD- CD24- AC	rs74356874	A	0.6821	0.1488	4.73598e-06
IgD- CD24- AC	rs145638783	A	-0.9851	0.2144	4.469e-06
IgD- CD24- AC	rs112898282	C	0.4601	0.1017	6.27798e-06
IgD- CD24- AC	rs75453701	G	0.2658	0.05994	9.47305e-06
IgD- CD24- AC	rs7982713	G	-0.1482	0.03033	1.068e-06
IgD- CD24- AC	rs191543445	G	0.3337	0.07236	4.14295e-06
IgD- CD24- AC	rs496760	A	0.1331	0.02656	5.69102e-07
IgD- CD24- AC	rs421516	A	-0.2921	0.06361	4.54496e-06
IgD- CD24- AC	rs72977632	A	-0.2323	0.05115	5.75294e-06
IgD- CD24- AC	rs451367	C	-0.146	0.0296	8.51805e-07
IgD+ CD24- %B cell	rs11184230	T	-0.1946	0.03983	1.083e-06
IgD+ CD24- %B cell	rs7412746	T	0.1263	0.02588	1.11199e-06
IgD+ CD24- %B cell	rs75766272	T	0.483	0.08768	3.86002e-08
IgD+ CD24- %B cell	rs45608038	G	-0.2927	0.06326	3.85496e-06
IgD+ CD24- %B cell	rs12465275	C	-0.6051	0.136	8.84199e-06
IgD+ CD24- %B cell	rs56335940	A	-0.1728	0.03773	4.83905e-06
IgD+ CD24- %B cell	rs1972883	A	-0.1408	0.03125	6.88906e-06
IgD+ CD24- %B cell	rs35698683	G	0.2735	0.06003	5.36402e-06
IgD+ CD24- %B cell	rs6910508	A	0.1159	0.0255	5.71202e-06
IgD+ CD24- %B cell	rs533239981	C	0.3029	0.06589	4.42802e-06
IgD+ CD24- %B cell	rs2450220	T	-0.1439	0.03231	8.69201e-06
IgD+ CD24- %B cell	rs7870388	G	-0.142	0.03034	2.97303e-06
IgD+ CD24- %B cell	rs140191306	T	0.4404	0.09513	3.804e-06
IgD+ CD24- %B cell	rs145123647	T	1.016	0.2269	7.67892e-06
IgD+ CD24- %B cell	rs116844769	A	-0.2773	0.0514	7.29693e-08
IgD+ CD24- %B cell	rs182854545	T	1.363	0.3003	5.84602e-06
IgD+ CD24- %B cell	rs73426855	C	-0.1632	0.03539	4.13904e-06
IgD+ CD24- %B cell	rs2159343	G	-0.1247	0.02639	2.37197e-06
IgD+ CD24- %B cell	rs78958229	T	0.2723	0.06041	6.74295e-06
IgD+ CD24- %B cell	rs58706313	T	-0.3021	0.06737	7.53095e-06
IgD+ CD24- AC	rs71615254	C	-0.2989	0.06147	1.21099e-06
IgD+ CD24- AC	rs17056318	C	-0.2103	0.04553	3.98602e-06
IgD+ CD24- AC	rs141108367	A	1.503	0.3297	5.30506e-06
IgD+ CD24- AC	rs115150472	T	2.619	0.5765	5.73099e-06
IgD+ CD24- AC	rs12197153	A	2.118	0.4501	2.63099e-06
IgD+ CD24- AC	rs9354413	C	0.138	0.02729	4.42099e-07
IgD+ CD24- AC	rs143397127	C	-0.4464	0.09885	6.50999e-06
IgD+ CD24- AC	rs190448231	G	0.3363	0.07548	8.64908e-06
IgD+ CD24- AC	rs34910780	T	-0.2677	0.05716	2.94198e-06
IgD+ CD24- AC	rs2395904	G	-0.1335	0.0275	1.26e-06
IgD+ CD24- AC	rs150663332	T	-0.2005	0.04387	5.02597e-06
IgD+ CD24- AC	rs117190494	A	0.4148	0.08139	3.642e-07
IgD+ CD24- AC	rs701839	G	0.1269	0.02791	5.63106e-06
IgD+ CD24- AC	rs189761842	T	0.7675	0.1702	6.72404e-06
IgD+ CD24- AC	rs12799241	A	0.132	0.02794	2.391e-06
IgD+ CD24- AC	rs34771848	T	-0.3693	0.08033	4.43598e-06
IgD+ CD24- AC	rs76578043	A	0.3166	0.0697	5.73905e-06
IgD+ CD24- AC	rs75474045	A	0.4915	0.1086	6.24899e-06
IgD+ CD24- AC	rs3811215	T	-0.1264	0.02685	2.59801e-06
IgD+ CD24- AC	rs143176410	C	1.816	0.404	7.18208e-06
IgD+ CD24- AC	rs73426855	C	-0.1616	0.03458	3.09699e-06
IgD+ CD24- AC	rs77983244	A	-0.3049	0.06682	5.22902e-06
IgD+ CD24- AC	rs62067029	T	-0.1593	0.02856	2.61198e-08
IgD+ CD24- AC	rs34764986	C	-0.2158	0.04786	6.69607e-06
CD24+ CD27+ %B cell	rs145208372	A	-0.56	0.1234	5.91003e-06
CD24+ CD27+ %B cell	rs7412746	T	-0.1301	0.02547	3.41099e-07
CD24+ CD27+ %B cell	rs72758947	G	-0.2365	0.05101	3.67401e-06
CD24+ CD27+ %B cell	rs4658141	C	-0.1269	0.02592	1.009e-06
CD24+ CD27+ %B cell	rs75766272	T	-0.4865	0.08656	2.04899e-08
CD24+ CD27+ %B cell	rs72944931	G	0.4657	0.1052	9.91791e-06
CD24+ CD27+ %B cell	rs45608038	G	0.3527	0.0624	1.71002e-08
CD24+ CD27+ %B cell	rs72844588	A	0.2066	0.04322	1.826e-06
CD24+ CD27+ %B cell	rs62233948	T	-0.737	0.1643	7.48101e-06
CD24+ CD27+ %B cell	rs145442262	A	-0.2083	0.04276	1.15001e-06
CD24+ CD27+ %B cell	rs55710170	A	-0.1708	0.03788	6.70595e-06
CD24+ CD27+ %B cell	rs35698683	G	-0.293	0.05931	8.17504e-07
CD24+ CD27+ %B cell	rs115405874	G	0.9325	0.2017	3.925e-06
CD24+ CD27+ %B cell	rs681014	C	0.9614	0.207	3.52298e-06
CD24+ CD27+ %B cell	rs9492229	C	0.2715	0.06115	9.27705e-06
CD24+ CD27+ %B cell	rs148702078	C	0.9264	0.2067	7.59906e-06
CD24+ CD27+ %B cell	rs62459310	C	0.3676	0.08119	6.15205e-06
CD24+ CD27+ %B cell	rs10505439	T	-0.1852	0.04175	9.38102e-06
CD24+ CD27+ %B cell	rs10743163	A	-0.1205	0.02541	2.20699e-06
CD24+ CD27+ %B cell	rs265612	T	0.1143	0.02575	9.29608e-06
CD24+ CD27+ %B cell	rs112294465	A	1.249	0.2784	7.44098e-06
CD24+ CD27+ %B cell	rs76477280	G	0.4892	0.08811	3.02803e-08
CD24+ CD27+ %B cell	rs117004076	G	0.4553	0.1022	8.56091e-06
CD24+ CD27+ %B cell	rs77762131	C	0.2675	0.05828	4.59896e-06
CD24+ CD27+ %B cell	rs116844769	A	0.2482	0.05078	1.064e-06
CD24+ CD27+ %B cell	rs7221794	A	-0.1563	0.03395	4.29903e-06
CD24+ CD27+ AC	rs75766272	T	-0.4055	0.08609	2.56998e-06
CD24+ CD27+ AC	rs16867231	A	0.5129	0.1154	8.98008e-06
CD24+ CD27+ AC	rs79207264	A	0.1752	0.0393	8.46603e-06
CD24+ CD27+ AC	rs7640784	A	-0.1111	0.02476	7.47894e-06
CD24+ CD27+ AC	rs149085540	T	-0.4318	0.09574	6.66807e-06
CD24+ CD27+ AC	rs17708396	A	2.539	0.5201	1.09499e-06
CD24+ CD27+ AC	rs10942726	G	0.1188	0.02672	8.92504e-06
CD24+ CD27+ AC	rs35057381	C	0.1344	0.02969	6.17703e-06
CD24+ CD27+ AC	rs56033406	T	0.312	0.06692	3.22901e-06
CD24+ CD27+ AC	rs4076316	A	-0.1404	0.02729	2.83798e-07
CD24+ CD27+ AC	rs144625305	T	0.6162	0.1357	5.74804e-06
CD24+ CD27+ AC	rs184496770	T	1.162	0.2608	8.56091e-06
CD24+ CD27+ AC	rs118092259	G	-0.2901	0.06345	4.97898e-06
CD24+ CD27+ AC	rs10759006	C	0.1133	0.02556	9.50692e-06
CD24+ CD27+ AC	rs10762541	T	0.1488	0.02978	6.08695e-07
CD24+ CD27+ AC	rs138329462	A	-0.4374	0.09365	3.10799e-06
CD24+ CD27+ AC	rs557577736	G	1.818	0.3878	2.869e-06
CD24+ CD27+ AC	rs12874404	G	0.1691	0.02653	2.04202e-10
CD24+ CD27+ AC	rs73192651	T	0.4411	0.08893	7.38193e-07
CD24+ CD27+ AC	rs76552872	T	0.283	0.06219	5.54102e-06
CD24+ CD27+ AC	rs77762131	C	0.2815	0.05774	1.12699e-06
CD24+ CD27+ AC	rs11653761	T	-0.118	0.0247	1.84001e-06
CD24+ CD27+ AC	rs11649808	A	0.1546	0.03472	8.74802e-06
CD24+ CD27+ AC	rs7254039	A	-0.2606	0.0585	8.63794e-06
CD24+ CD27+ AC	rs728776	G	-0.1712	0.03808	7.09006e-06
CD24+ CD27+ AC	rs144295598	A	0.5664	0.1203	2.59902e-06
CD20- %B cell	rs529500582	A	-0.4047	0.08262	1.009e-06
CD20- %B cell	rs187723151	A	-0.9447	0.1934	1.07999e-06
CD20- %B cell	rs112180455	T	0.3316	0.07326	6.19598e-06
CD20- %B cell	rs58352426	A	0.1401	0.02947	2.07998e-06
CD20- %B cell	rs75951284	T	0.3083	0.06752	5.11105e-06
CD20- %B cell	rs74786971	C	0.2235	0.04952	6.60602e-06
CD20- %B cell	rs316122	C	0.2993	0.06479	3.971e-06
CD20- %B cell	rs9270911	T	0.1364	0.02871	2.10499e-06
CD20- %B cell	rs9477367	C	-0.1917	0.04273	7.45899e-06
CD20- %B cell	rs111761453	T	0.2453	0.05506	8.59904e-06
CD20- %B cell	rs75368642	T	0.2118	0.04687	6.41904e-06
CD20- %B cell	rs7875273	C	0.1137	0.02506	5.83002e-06
CD20- %B cell	rs118084343	G	-0.2663	0.0544	1.02901e-06
CD20- %B cell	rs3885787	C	0.2407	0.05303	5.84494e-06
CD20- %B cell	rs4244568	G	-0.1233	0.02622	2.67399e-06
CD20- %B cell	rs140134875	A	-1.694	0.3528	1.639e-06
CD20- %B cell	rs4889373	G	-0.1372	0.03051	7.06399e-06
CD20- %B cell	rs2107459	A	0.2021	0.04383	4.17503e-06
CD20- %B cell	rs7265879	G	-0.2182	0.04616	2.35798e-06
CD20- %B cell	rs57840701	C	0.4562	0.1004	5.65002e-06
IgD- CD38br AC	rs115156019	T	-0.6197	0.1242	6.33199e-07
IgD- CD38br AC	rs2792563	A	-0.108	0.02437	9.59909e-06
IgD- CD38br AC	rs138158989	A	-1.339	0.2832	2.33099e-06
IgD- CD38br AC	rs114044800	C	0.5637	0.1259	7.81592e-06
IgD- CD38br AC	rs148362575	T	2.541	0.5292	1.64101e-06
IgD- CD38br AC	rs66491584	A	-0.1466	0.02957	7.43293e-07
IgD- CD38br AC	rs141490841	A	0.3828	0.08506	6.98506e-06
IgD- CD38br AC	rs62353585	C	0.3438	0.07709	8.48301e-06
IgD- CD38br AC	rs3105149	T	0.3462	0.07754	8.27409e-06
IgD- CD38br AC	rs78678130	A	-0.1707	0.03819	8.03193e-06
IgD- CD38br AC	rs138058221	T	-0.6658	0.1449	4.47497e-06
IgD- CD38br AC	rs10815908	T	0.2526	0.0538	2.75797e-06
IgD- CD38br AC	rs912755	C	-2.494	0.5255	2.16202e-06
IgD- CD38br AC	rs11605946	A	0.1457	0.03191	5.15905e-06
IgD- CD38br AC	rs79801395	C	0.1973	0.04374	6.68606e-06
IgD- CD38br AC	rs478251	C	0.1689	0.03431	8.85503e-07
IgD- CD38br AC	rs147319637	A	-0.5657	0.1224	3.92401e-06
IgD- CD38br AC	rs11609248	G	-0.1355	0.03014	7.11295e-06
IgD- CD38br AC	rs17037450	A	-0.3311	0.07236	4.90501e-06
IgD- CD38br AC	rs2075365	A	-0.1142	0.02477	4.14801e-06
IgD- CD38br AC	rs74011406	A	0.1928	0.04113	2.869e-06
IgD- CD38br AC	rs72834736	C	0.3465	0.07762	8.30501e-06
CD20- AC	rs6712095	T	0.3592	0.07943	6.32499e-06
CD20- AC	rs57641238	C	-0.1546	0.02937	1.47999e-07
CD20- AC	rs34625183	T	-0.1694	0.03789	8.03397e-06
CD20- AC	rs36123742	T	0.1193	0.02587	4.11396e-06
CD20- AC	rs74786971	C	0.2348	0.04935	2.031e-06
CD20- AC	rs116699251	A	-0.2732	0.05861	3.24399e-06
CD20- AC	rs41494	T	1.728	0.3819	6.26397e-06
CD20- AC	rs7773849	G	1.508	0.2808	8.31209e-08
CD20- AC	rs9273241	T	0.177	0.03455	3.17001e-07
CD20- AC	rs2102662	A	0.1274	0.02877	9.77507e-06
CD20- AC	rs111761453	T	0.249	0.05482	5.77006e-06
CD20- AC	rs38182	T	-0.1541	0.03305	3.21203e-06
CD20- AC	rs6586822	C	-0.1182	0.02568	4.34901e-06
CD20- AC	rs6482467	G	-0.1128	0.02546	9.72098e-06
CD20- AC	rs16936840	T	0.1881	0.04049	3.49897e-06
CD20- AC	rs2212443	G	-0.1412	0.03117	6.07799e-06
CD20- AC	rs12146943	A	-0.1127	0.02495	6.50594e-06
CD20- AC	rs77553819	C	-0.1249	0.0269	3.51901e-06
CD20- AC	rs71431666	C	-0.1932	0.04158	3.49398e-06
CD20- AC	rs252298	A	0.1091	0.02419	6.60998e-06
CD20- AC	rs56736306	G	-0.1465	0.03231	5.91602e-06
CD20- AC	rs2637364	C	-0.1164	0.02513	3.75301e-06
CD20- AC	rs6029245	C	0.3071	0.06585	3.23102e-06
CD20- AC	rs6052993	G	-0.1123	0.0246	5.17095e-06
CD20- AC	rs6008703	C	-0.1147	0.02589	9.67409e-06
CD20- CD38- %B cell	rs75839951	G	-0.2476	0.05192	1.92801e-06
CD20- CD38- %B cell	rs4832496	A	0.127	0.02814	6.54305e-06
CD20- CD38- %B cell	rs141595421	G	-0.4902	0.11	8.62303e-06
CD20- CD38- %B cell	rs396692	A	0.1157	0.02552	5.99998e-06
CD20- CD38- %B cell	rs182720746	T	0.6255	0.1314	2.014e-06
CD20- CD38- %B cell	rs2215848	A	0.524	0.1121	3.06902e-06
CD20- CD38- %B cell	rs62311900	T	-0.1398	0.03159	9.85598e-06
CD20- CD38- %B cell	rs2339996	A	-0.1471	0.0287	3.11602e-07
CD20- CD38- %B cell	rs13176237	G	0.2113	0.04756	9.12494e-06
CD20- CD38- %B cell	rs72492305	T	0.2125	0.04192	4.18803e-07
CD20- CD38- %B cell	rs56284619	T	0.1557	0.03428	5.72005e-06
CD20- CD38- %B cell	rs10988372	C	0.1351	0.02998	6.77002e-06
CD20- CD38- %B cell	rs118073973	A	0.2799	0.06148	5.45306e-06
CD20- CD38- %B cell	rs72652459	T	-1.505	0.3389	9.20005e-06
CD20- CD38- %B cell	rs55767134	C	-0.1463	0.03122	2.90202e-06
CD20- CD38- %B cell	rs34666228	T	0.1355	0.02809	1.45902e-06
CD20- CD38- %B cell	rs78301150	A	-1.069	0.2213	1.42099e-06
CD20- CD38- %B cell	rs55897487	T	-1.342	0.2897	3.73104e-06
CD20- CD38- %B cell	rs117308259	C	-0.8348	0.1494	2.48199e-08
CD20- CD38- %B cell	rs17099538	C	-0.2409	0.05156	3.093e-06
CD20- CD38- %B cell	rs77911577	C	-0.2551	0.05732	8.78598e-06
CD20- CD38- %B cell	rs2113943	G	0.1278	0.02875	9.10395e-06
CD20- CD38- %B cell	rs35639639	C	0.1332	0.0299	8.60399e-06
CD20- CD38- %B cell	rs16955339	T	0.293	0.06221	2.56803e-06
CD20- CD38- %B cell	rs36071180	A	0.1488	0.03329	8.077e-06
CD20- CD38- %B cell	rs6125184	A	-0.1186	0.02463	1.547e-06
CD20- CD38- AC	rs182720746	T	0.6026	0.1323	5.38096e-06
CD20- CD38- AC	rs62311900	T	-0.1537	0.03175	1.33801e-06
CD20- CD38- AC	rs2339996	A	-0.1438	0.02887	6.60496e-07
CD20- CD38- AC	rs72492305	T	0.2112	0.04169	4.25402e-07
CD20- CD38- AC	rs6906886	A	0.1893	0.04063	3.29299e-06
CD20- CD38- AC	rs11203884	T	-0.1548	0.03269	2.26898e-06
CD20- CD38- AC	rs10988372	C	0.139	0.03012	4.08602e-06
CD20- CD38- AC	rs118073973	A	0.2899	0.06184	2.87303e-06
CD20- CD38- AC	rs75609575	A	-0.3072	0.06608	3.45096e-06
CD20- CD38- AC	rs308820	C	-0.1305	0.02844	4.63095e-06
CD20- CD38- AC	rs61906277	G	0.1435	0.02825	3.99098e-07
CD20- CD38- AC	rs117308259	C	-0.6917	0.1504	4.39896e-06
CD20- CD38- AC	rs16955339	T	0.3095	0.06249	7.67397e-07
CD20- CD38- AC	rs77510701	A	-0.2548	0.05651	6.74e-06
CD20- CD38- AC	rs80339814	C	-0.2131	0.04766	8.02306e-06
CD20- CD38- AC	rs6125184	A	-0.1099	0.02479	9.59599e-06
CD20- CD38- AC	rs36071180	A	0.1498	0.03344	7.69892e-06
IgD+ %Lymphocyte	rs143109147	C	2.746	0.5892	3.27198e-06
IgD+ %Lymphocyte	rs16837671	G	-0.2827	0.05702	7.43207e-07
IgD+ %Lymphocyte	rs141070091	T	0.614	0.1364	6.96803e-06
IgD+ %Lymphocyte	rs76845048	C	-0.3021	0.06594	4.76299e-06
IgD+ %Lymphocyte	rs4361609	C	-0.2101	0.04223	6.78297e-07
IgD+ %Lymphocyte	rs73078428	A	-0.1651	0.03606	4.854e-06
IgD+ %Lymphocyte	rs111830700	A	0.2879	0.06309	5.202e-06
IgD+ %Lymphocyte	rs34910780	T	-0.2739	0.05642	1.25101e-06
IgD+ %Lymphocyte	rs2395904	G	-0.1285	0.02712	2.243e-06
IgD+ %Lymphocyte	rs533239981	C	0.2839	0.06355	8.16e-06
IgD+ %Lymphocyte	rs1977295	A	0.1101	0.02357	3.11401e-06
IgD+ %Lymphocyte	rs75319860	C	0.3546	0.0787	6.84101e-06
IgD+ %Lymphocyte	rs116906133	G	-1.032	0.2178	2.22398e-06
IgD+ %Lymphocyte	rs12874404	G	0.1898	0.02599	3.43084e-13
IgD+ %Lymphocyte	rs2402519	C	0.1596	0.03359	2.10402e-06
IgD+ %Lymphocyte	rs11657531	T	-0.1468	0.0236	5.52497e-10
IgD+ %Lymphocyte	rs12939565	T	-0.142	0.02747	2.45499e-07
IgD+ %Lymphocyte	rs75956343	G	-0.2576	0.05786	8.75407e-06
IgD+ %Lymphocyte	rs55658072	G	0.1165	0.02499	3.23601e-06
IgD+ %Lymphocyte	rs6131010	G	-0.1212	0.02568	2.47098e-06
IgD- CD38br %lymphocyte	rs970081	A	-0.1191	0.02482	1.64801e-06
IgD- CD38br %lymphocyte	rs78196740	C	0.192	0.04079	2.59998e-06
IgD- CD38br %lymphocyte	rs148362575	T	2.567	0.5384	1.93299e-06
IgD- CD38br %lymphocyte	rs62160934	A	0.1297	0.02865	6.13098e-06
IgD- CD38br %lymphocyte	rs138158989	A	-1.324	0.2808	2.49799e-06
IgD- CD38br %lymphocyte	rs66491584	A	-0.1404	0.02948	1.97702e-06
IgD- CD38br %lymphocyte	rs116540222	T	1.619	0.361	7.48204e-06
IgD- CD38br %lymphocyte	rs79812543	A	0.3801	0.08244	4.16198e-06
IgD- CD38br %lymphocyte	rs151009998	A	0.2925	0.06183	2.32498e-06
IgD- CD38br %lymphocyte	rs11938966	A	0.3028	0.06821	9.29309e-06
IgD- CD38br %lymphocyte	rs114428590	A	-0.6902	0.1551	8.88608e-06
IgD- CD38br %lymphocyte	rs79264549	A	1.582	0.3557	8.95901e-06
IgD- CD38br %lymphocyte	rs6554754	C	0.1238	0.0273	5.91902e-06
IgD- CD38br %lymphocyte	rs139101653	T	-0.4998	0.1122	8.62303e-06
IgD- CD38br %lymphocyte	rs76624801	C	-2.09	0.45	3.53199e-06
IgD- CD38br %lymphocyte	rs187459109	A	-1.987	0.4026	8.31706e-07
IgD- CD38br %lymphocyte	rs75346886	T	0.3296	0.06986	2.48199e-06
IgD- CD38br %lymphocyte	rs138058221	T	-0.6459	0.1447	8.25791e-06
IgD- CD38br %lymphocyte	rs148377259	C	-0.311	0.06449	1.47001e-06
IgD- CD38br %lymphocyte	rs12340211	G	0.2558	0.05361	1.907e-06
IgD- CD38br %lymphocyte	rs113087021	A	0.1975	0.04432	8.62204e-06
IgD- CD38br %lymphocyte	rs478251	C	0.1561	0.03419	5.11399e-06
IgD- CD38br %lymphocyte	rs6488283	G	-0.1069	0.02367	6.50504e-06
IgD- CD38br %lymphocyte	rs7294591	T	0.1168	0.02391	1.086e-06
IgD- CD38br %lymphocyte	rs11609248	G	-0.1438	0.02996	1.64801e-06
IgD- CD38br %lymphocyte	rs17037450	A	-0.3233	0.07216	7.68104e-06
IgD- CD38br %lymphocyte	rs72686093	T	0.2941	0.06126	1.64101e-06
IgD- CD38br %lymphocyte	rs2627305	A	-0.1167	0.02595	7.14908e-06
IgD- CD38br %lymphocyte	rs4785074	T	-0.1289	0.02471	1.91898e-07
IgD- CD38br %lymphocyte	rs72834736	C	0.3562	0.07723	4.11604e-06
IgD- CD38br %lymphocyte	rs76348547	T	0.3941	0.0823	1.74699e-06
IgD- CD38dim %lymphocyte	rs500586	T	-0.1164	0.02625	9.54707e-06
IgD- CD38dim %lymphocyte	rs72691171	T	0.556	0.1242	7.79902e-06
IgD- CD38dim %lymphocyte	rs143785715	T	1.034	0.2251	4.55302e-06
IgD- CD38dim %lymphocyte	rs10922490	C	0.516	0.1044	8.15793e-07
IgD- CD38dim %lymphocyte	rs11687597	G	0.1644	0.03007	4.86004e-08
IgD- CD38dim %lymphocyte	rs7595246	C	0.1571	0.03041	2.509e-07
IgD- CD38dim %lymphocyte	rs71612685	G	0.5092	0.1088	2.94002e-06
IgD- CD38dim %lymphocyte	rs1867929	A	0.1691	0.03822	9.93002e-06
IgD- CD38dim %lymphocyte	rs114839471	G	2.925	0.6491	6.80707e-06
IgD- CD38dim %lymphocyte	rs17405603	T	-0.1275	0.02694	2.27898e-06
IgD- CD38dim %lymphocyte	rs146936090	T	1.843	0.3841	1.66498e-06
IgD- CD38dim %lymphocyte	rs6972846	T	-0.1185	0.02475	1.736e-06
IgD- CD38dim %lymphocyte	rs78027513	T	0.2746	0.05995	4.77595e-06
IgD- CD38dim %lymphocyte	rs7840395	G	-0.1408	0.02438	8.25296e-09
IgD- CD38dim %lymphocyte	rs2137277	G	0.1383	0.03071	6.89096e-06
IgD- CD38dim %lymphocyte	rs72816858	C	0.4384	0.09254	2.24099e-06
IgD- CD38dim %lymphocyte	rs12298227	C	-0.2055	0.04122	6.51193e-07
IgD- CD38dim %lymphocyte	rs593370	T	-0.1218	0.02694	6.31495e-06
IgD- CD38dim %lymphocyte	rs9520836	G	0.1281	0.02404	1.05201e-07
IgD- CD38dim %lymphocyte	rs118086652	G	0.38	0.08281	4.61095e-06
IgD- CD38dim %lymphocyte	rs11653761	T	-0.1257	0.02411	1.93201e-07
IgD- CD38dim %lymphocyte	rs145744014	T	0.4981	0.1104	6.63804e-06
IgD- CD38dim %lymphocyte	rs652344	C	-0.1194	0.02653	7.05196e-06
IgD- CD38dim %lymphocyte	rs2328245	T	0.1091	0.02407	6.04004e-06
IgD- CD38dim %lymphocyte	rs134927	T	0.3766	0.08299	5.86206e-06
IgD- CD38- %lymphocyte	rs61790670	A	0.1517	0.02904	1.83802e-07
IgD- CD38- %lymphocyte	rs116661843	A	-0.2855	0.06453	9.94695e-06
IgD- CD38- %lymphocyte	rs12128328	C	0.1428	0.0306	3.17497e-06
IgD- CD38- %lymphocyte	rs12624265	G	0.1358	0.03024	7.36902e-06
IgD- CD38- %lymphocyte	rs12992631	T	-0.1296	0.02879	6.93905e-06
IgD- CD38- %lymphocyte	rs2084194	A	-0.1193	0.02656	7.21905e-06
IgD- CD38- %lymphocyte	rs6723786	G	0.1403	0.02729	2.84302e-07
IgD- CD38- %lymphocyte	rs114551034	A	-0.2723	0.05703	1.86698e-06
IgD- CD38- %lymphocyte	rs75524570	C	0.2178	0.04807	6.07198e-06
IgD- CD38- %lymphocyte	rs150378941	C	-0.853	0.1886	6.27004e-06
IgD- CD38- %lymphocyte	rs72942964	T	-1.231	0.2689	4.85601e-06
IgD- CD38- %lymphocyte	rs7676571	T	0.1731	0.0383	6.40796e-06
IgD- CD38- %lymphocyte	rs4697617	A	0.1211	0.02714	8.36508e-06
IgD- CD38- %lymphocyte	rs72711540	C	-0.165	0.03688	7.97003e-06
IgD- CD38- %lymphocyte	rs17405603	T	-0.1322	0.0277	1.88599e-06
IgD- CD38- %lymphocyte	rs144625305	T	0.617	0.1366	6.49696e-06
IgD- CD38- %lymphocyte	rs11777835	C	-0.1246	0.02505	6.83392e-07
IgD- CD38- %lymphocyte	rs190799514	C	0.391	0.07669	3.59104e-07
IgD- CD38- %lymphocyte	rs75116337	C	0.3985	0.08792	5.99805e-06
IgD- CD38- %lymphocyte	rs814418	T	0.204	0.04436	4.40099e-06
IgD- CD38- %lymphocyte	rs4756916	C	-0.1119	0.02508	8.39499e-06
IgD- CD38- %lymphocyte	rs17234595	A	-0.3825	0.08604	9.0261e-06
IgD- CD38- %lymphocyte	rs12426629	G	-0.1952	0.04268	4.95199e-06
IgD- CD38- %lymphocyte	rs9514859	C	0.1207	0.025	1.43999e-06
IgD- CD38- %lymphocyte	rs12874404	G	0.1408	0.02668	1.378e-07
IgD- CD38- %lymphocyte	rs4474666	A	0.1116	0.02456	5.63404e-06
IgD- CD38- %lymphocyte	rs11653761	T	-0.1169	0.0249	2.77997e-06
IgD- CD38- %lymphocyte	rs34157595	C	-0.1195	0.02696	9.61192e-06
IgD- CD38- %lymphocyte	rs7236090	C	0.1163	0.02497	3.33096e-06
IgD- CD38- %lymphocyte	rs77741094	G	-0.5436	0.1119	1.24e-06
IgD- CD38dim %B cell	rs112904733	T	0.1953	0.04221	3.85496e-06
IgD- CD38dim %B cell	rs143109147	C	-2.636	0.5937	9.30593e-06
IgD- CD38dim %B cell	rs12118242	T	-0.7345	0.1635	7.23003e-06
IgD- CD38dim %B cell	rs9424499	C	-0.5857	0.1138	2.81002e-07
IgD- CD38dim %B cell	rs16832731	A	0.1484	0.03147	2.48599e-06
IgD- CD38dim %B cell	rs138919897	G	-1.341	0.296	6.05703e-06
IgD- CD38dim %B cell	rs73205209	C	0.3323	0.07083	2.81799e-06
IgD- CD38dim %B cell	rs111854570	A	-0.2872	0.06245	4.40697e-06
IgD- CD38dim %B cell	rs114839471	G	3.03	0.6695	6.21799e-06
IgD- CD38dim %B cell	rs17405749	T	-0.1389	0.02884	1.51098e-06
IgD- CD38dim %B cell	rs80088375	T	-0.3593	0.07955	6.50205e-06
IgD- CD38dim %B cell	rs75273600	A	0.6398	0.1253	3.46497e-07
IgD- CD38dim %B cell	rs849133	T	-0.1154	0.02601	9.41499e-06
IgD- CD38dim %B cell	rs146267894	T	-0.4565	0.1023	8.36296e-06
IgD- CD38dim %B cell	rs2397752	T	-0.136	0.02815	1.41101e-06
IgD- CD38dim %B cell	rs117987395	G	-0.246	0.05509	8.23209e-06
IgD- CD38dim %B cell	rs80216562	A	-0.3698	0.07231	3.31002e-07
IgD- CD38dim %B cell	rs10743163	A	-0.1167	0.02529	4.11396e-06
IgD- CD38dim %B cell	rs61946381	C	0.321	0.07254	9.93002e-06
IgD- CD38dim %B cell	rs1846398	C	-0.1293	0.02904	8.82308e-06
IgD- CD38dim %B cell	rs4038038	A	0.1177	0.02529	3.36202e-06
IgD- CD38dim %B cell	rs117227598	G	0.651	0.1451	7.416e-06
IgD- CD38dim %B cell	rs11548656	G	-0.1701	0.0366	3.48097e-06
IgD- CD38dim %B cell	rs75659776	T	0.2621	0.05581	2.73697e-06
IgD- CD38dim %B cell	rs117541917	C	-0.2358	0.05299	8.88894e-06
IgD- CD38dim %B cell	rs113530462	C	0.887	0.196	6.221e-06
IgD+ CD38br %lymphocyte	rs1919856	G	0.1734	0.03817	5.72506e-06
IgD+ CD38br %lymphocyte	rs11682311	C	-0.1278	0.02599	9.105e-07
IgD+ CD38br %lymphocyte	rs4907205	C	-0.1658	0.03741	9.60395e-06
IgD+ CD38br %lymphocyte	rs140380950	C	-0.3597	0.06402	2.067e-08
IgD+ CD38br %lymphocyte	rs2686423	G	0.3352	0.07432	6.66807e-06
IgD+ CD38br %lymphocyte	rs76112278	A	-0.4243	0.08741	1.25901e-06
IgD+ CD38br %lymphocyte	rs7667070	C	-0.283	0.06349	8.55697e-06
IgD+ CD38br %lymphocyte	rs78658073	A	1.792	0.3659	1.011e-06
IgD+ CD38br %lymphocyte	rs80330977	A	-0.2327	0.04501	2.46598e-07
IgD+ CD38br %lymphocyte	rs76660971	A	-0.1368	0.02874	2.02502e-06
IgD+ CD38br %lymphocyte	rs2857599	A	-0.1653	0.03649	6.07393e-06
IgD+ CD38br %lymphocyte	rs117772462	A	-0.4644	0.09659	1.58599e-06
IgD+ CD38br %lymphocyte	rs11185560	A	-0.2347	0.05014	2.95597e-06
IgD+ CD38br %lymphocyte	rs10103048	C	0.126	0.02692	2.988e-06
IgD+ CD38br %lymphocyte	rs1695681	A	-0.1213	0.02451	7.75908e-07
IgD+ CD38br %lymphocyte	rs13300113	T	0.1232	0.02752	7.74908e-06
IgD+ CD38br %lymphocyte	rs10821937	T	-0.116	0.02553	5.66304e-06
IgD+ CD38br %lymphocyte	rs10832409	A	0.1495	0.03227	3.73603e-06
IgD+ CD38br %lymphocyte	rs11068290	T	0.3875	0.07937	1.08901e-06
IgD+ CD38br %lymphocyte	rs59879144	A	-0.4624	0.09688	1.88599e-06
IgD+ CD38br %lymphocyte	rs10877626	G	0.1102	0.02441	6.485e-06
IgD+ CD38br %lymphocyte	rs17408660	G	-0.4731	0.1058	7.92501e-06
IgD+ CD38br %lymphocyte	rs75589249	T	-0.5382	0.1197	7.06708e-06
IgD+ CD38br %lymphocyte	rs3811315	A	0.1771	0.03756	2.503e-06
IgD+ CD38br %lymphocyte	rs2216762	C	-0.1525	0.03097	8.88403e-07
IgD+ CD38br %lymphocyte	rs60521331	A	0.1158	0.02425	1.86299e-06
IgD+ CD38br %lymphocyte	rs55708924	G	-0.3886	0.0872	8.58796e-06
IgD+ CD38dim %lymphocyte	rs143109147	C	2.959	0.5843	4.27701e-07
IgD+ CD38dim %lymphocyte	rs55877424	A	0.1449	0.0327	9.68902e-06
IgD+ CD38dim %lymphocyte	rs149290264	T	0.6348	0.1427	8.93902e-06
IgD+ CD38dim %lymphocyte	rs182174914	A	2.439	0.5502	9.58893e-06
IgD+ CD38dim %lymphocyte	rs10933716	T	-0.1262	0.02775	5.61798e-06
IgD+ CD38dim %lymphocyte	rs28399382	T	0.1411	0.0308	4.74395e-06
IgD+ CD38dim %lymphocyte	rs28654727	A	0.1272	0.02842	7.89405e-06
IgD+ CD38dim %lymphocyte	rs6831487	G	0.1165	0.02467	2.42298e-06
IgD+ CD38dim %lymphocyte	rs75512885	A	-0.2112	0.04633	5.32304e-06
IgD+ CD38dim %lymphocyte	rs1510971	A	-0.2012	0.04413	5.292e-06
IgD+ CD38dim %lymphocyte	rs12516105	C	0.1502	0.03243	3.75301e-06
IgD+ CD38dim %lymphocyte	rs4361609	C	-0.1912	0.04275	7.92501e-06
IgD+ CD38dim %lymphocyte	rs9459562	C	0.1106	0.0246	7.11607e-06
IgD+ CD38dim %lymphocyte	rs34910780	T	-0.2544	0.05663	7.26106e-06
IgD+ CD38dim %lymphocyte	rs62474511	T	0.2018	0.04179	1.417e-06
IgD+ CD38dim %lymphocyte	rs4716961	C	-0.3385	0.07465	5.96898e-06
IgD+ CD38dim %lymphocyte	rs7840067	C	-0.1537	0.03026	3.95704e-07
IgD+ CD38dim %lymphocyte	rs533239981	C	0.3011	0.06365	2.32199e-06
IgD+ CD38dim %lymphocyte	rs60953943	A	-0.4228	0.08863	1.91298e-06
IgD+ CD38dim %lymphocyte	rs76400856	C	0.2233	0.0485	4.30299e-06
IgD+ CD38dim %lymphocyte	rs74151247	A	0.348	0.07127	1.09199e-06
IgD+ CD38dim %lymphocyte	rs75319860	C	0.3651	0.07896	3.91201e-06
IgD+ CD38dim %lymphocyte	rs139695291	G	1.581	0.3506	6.69006e-06
IgD+ CD38dim %lymphocyte	rs75474045	A	0.503	0.1077	3.125e-06
IgD+ CD38dim %lymphocyte	rs12874404	G	0.1366	0.02617	1.89601e-07
IgD+ CD38dim %lymphocyte	rs116844769	A	-0.2347	0.04969	2.40099e-06
IgD+ CD38dim %lymphocyte	rs16974449	A	0.1233	0.02445	4.77903e-07
IgD+ CD38dim %lymphocyte	rs60521331	A	0.1214	0.02433	6.26095e-07
IgD+ CD38dim %lymphocyte	rs11657531	T	-0.1167	0.0237	8.83894e-07
IgD+ CD38dim %lymphocyte	rs2291516	A	0.1953	0.04406	9.56996e-06
IgD+ CD38dim %lymphocyte	rs655580	A	0.1258	0.02423	2.18902e-07
IgD+ CD38dim %lymphocyte	rs6131010	G	-0.1184	0.02588	4.94698e-06
IgD+ CD38dim %lymphocyte	rs55708924	G	-0.4222	0.08736	1.39801e-06
IgD+ CD38dim %lymphocyte	rs143518319	A	-0.4492	0.09996	7.21207e-06
IgD+ CD38dim %lymphocyte	rs142838362	T	0.2463	0.05243	2.72101e-06
IgD+ CD38- %lymphocyte	rs149701635	G	-0.3548	0.07767	5.08101e-06
IgD+ CD38- %lymphocyte	rs35088452	A	-0.1352	0.02849	2.15899e-06
IgD+ CD38- %lymphocyte	rs6895553	C	-0.199	0.04272	3.304e-06
IgD+ CD38- %lymphocyte	rs78009119	G	-0.5085	0.1078	2.49902e-06
IgD+ CD38- %lymphocyte	rs77055472	A	-0.2682	0.05762	3.36001e-06
IgD+ CD38- %lymphocyte	rs12197754	C	-0.1427	0.03115	4.74996e-06
IgD+ CD38- %lymphocyte	rs144625305	T	0.6141	0.1364	6.89795e-06
IgD+ CD38- %lymphocyte	rs12763172	C	0.1272	0.02784	5.05196e-06
IgD+ CD38- %lymphocyte	rs12146653	C	0.1892	0.04126	4.66305e-06
IgD+ CD38- %lymphocyte	rs12829274	G	-0.2515	0.05194	1.33999e-06
IgD+ CD38- %lymphocyte	rs3730631	C	-0.1789	0.03729	1.66399e-06
IgD+ CD38- %lymphocyte	rs12874404	G	0.1714	0.02663	1.385e-10
IgD+ CD38- %lymphocyte	rs112782756	G	3.09	0.683	6.25101e-06
IgD+ CD38- %lymphocyte	rs2003291	T	-0.1589	0.0357	8.76597e-06
IgD+ CD38- %lymphocyte	rs77762131	C	0.3532	0.058	1.24701e-09
IgD+ CD38- %lymphocyte	rs72706301	A	0.448	0.09406	1.98299e-06
IgD+ CD38- %lymphocyte	rs149731447	T	-0.9621	0.2156	8.35699e-06
IgD+ CD38- %lymphocyte	rs10444793	A	-0.4323	0.09225	2.88602e-06
IgD+ CD38- %lymphocyte	rs28594458	G	-0.1135	0.02418	2.76599e-06
IgD+ CD38- %lymphocyte	rs62235484	A	0.4662	0.09386	7.13608e-07
IgD+ CD38- %lymphocyte	rs78007261	T	-0.3003	0.06556	4.80895e-06
Unsw Mem %lymphocyte	rs75766272	T	-0.3961	0.08527	3.51901e-06
Unsw Mem %lymphocyte	rs56326639	G	0.1461	0.0323	6.29999e-06
Unsw Mem %lymphocyte	rs6557137	T	-0.1494	0.03221	3.62001e-06
Unsw Mem %lymphocyte	rs144625305	T	0.5993	0.1343	8.30004e-06
Unsw Mem %lymphocyte	rs2956955	C	-0.3254	0.06746	1.47099e-06
Unsw Mem %lymphocyte	rs141247883	G	-0.3185	0.06842	3.34503e-06
Unsw Mem %lymphocyte	rs57757402	G	-0.1601	0.03523	5.67806e-06
Unsw Mem %lymphocyte	rs11794578	G	0.1189	0.02437	1.12101e-06
Unsw Mem %lymphocyte	rs10119513	A	0.3622	0.08185	9.91197e-06
Unsw Mem %lymphocyte	rs10840410	C	-0.1182	0.02642	7.88206e-06
Unsw Mem %lymphocyte	rs10894530	A	-0.1638	0.03684	9.00409e-06
Unsw Mem %lymphocyte	rs143553941	C	0.501	0.107	2.95801e-06
Unsw Mem %lymphocyte	rs12829274	G	-0.2536	0.0511	7.30601e-07
Unsw Mem %lymphocyte	rs73192651	T	0.5455	0.08807	6.53597e-10
Unsw Mem %lymphocyte	rs12874404	G	0.1827	0.02625	4.02346e-12
Unsw Mem %lymphocyte	rs557577736	G	1.799	0.3838	2.857e-06
Unsw Mem %lymphocyte	rs77762131	C	0.3287	0.05701	8.74903e-09
Unsw Mem %lymphocyte	rs8014978	C	-0.1203	0.02463	1.08201e-06
Unsw Mem %lymphocyte	rs112135308	G	0.416	0.08833	2.57099e-06
Unsw Mem %lymphocyte	rs11657759	C	-0.1271	0.02394	1.16099e-07
Unsw Mem %lymphocyte	rs7254039	A	-0.2695	0.05778	3.20797e-06
Unsw Mem %lymphocyte	rs6032660	A	-0.1525	0.02629	7.19797e-09
Unsw Mem %lymphocyte	rs76762356	G	-0.3702	0.08274	7.91699e-06
Unsw Mem %lymphocyte	rs55712190	T	0.2264	0.04694	1.467e-06
IgD- CD27- %lymphocyte	rs2789568	C	-0.2462	0.04816	3.32897e-07
IgD- CD27- %lymphocyte	rs113442137	A	-0.2734	0.0574	1.97301e-06
IgD- CD27- %lymphocyte	rs185621536	T	-0.3248	0.07016	3.79997e-06
IgD- CD27- %lymphocyte	rs7606024	A	-0.1469	0.03041	1.42498e-06
IgD- CD27- %lymphocyte	rs35574803	C	-0.3044	0.05397	1.83101e-08
IgD- CD27- %lymphocyte	rs78756830	C	0.4221	0.08746	1.45301e-06
IgD- CD27- %lymphocyte	rs12654363	T	-0.2241	0.04812	3.31398e-06
IgD- CD27- %lymphocyte	rs191610741	T	-0.3731	0.08152	4.87304e-06
IgD- CD27- %lymphocyte	rs807894	G	0.114	0.02536	7.13198e-06
IgD- CD27- %lymphocyte	rs1978170	G	-0.113	0.02548	9.38793e-06
IgD- CD27- %lymphocyte	rs78763642	A	-0.3442	0.07449	3.96798e-06
IgD- CD27- %lymphocyte	rs2250246	G	0.1325	0.02454	7.13296e-08
IgD- CD27- %lymphocyte	rs77114347	T	-0.239	0.05358	8.41608e-06
IgD- CD27- %lymphocyte	rs4941188	A	-0.1285	0.02642	1.20401e-06
IgD- CD27- %lymphocyte	rs111407982	T	-0.1612	0.03377	1.87499e-06
IgD- CD27- %lymphocyte	rs7260348	C	-0.2227	0.04722	2.49799e-06
IgD- CD27- %lymphocyte	rs77126700	C	0.3695	0.08021	4.22698e-06
IgD- CD27- %lymphocyte	rs4810485	G	0.317	0.02622	4.97966e-33
Sw mem %lymphocyte	rs7595246	C	0.1684	0.03143	8.91908e-08
Sw mem %lymphocyte	rs1519526	C	0.1674	0.03168	1.341e-07
Sw mem %lymphocyte	rs7640978	T	0.1649	0.0355	3.535e-06
Sw mem %lymphocyte	rs17029267	T	0.3178	0.07088	7.56397e-06
Sw mem %lymphocyte	rs62382785	A	0.1313	0.02902	6.22702e-06
Sw mem %lymphocyte	rs17405603	T	-0.1343	0.02781	1.44202e-06
Sw mem %lymphocyte	rs190799514	C	0.3656	0.07711	2.20298e-06
Sw mem %lymphocyte	rs7840395	G	-0.1437	0.02516	1.21099e-08
Sw mem %lymphocyte	rs814418	T	0.199	0.04491	9.6801e-06
Sw mem %lymphocyte	rs118076634	T	1.115	0.2283	1.083e-06
Sw mem %lymphocyte	rs12426629	G	-0.2182	0.04316	4.52397e-07
Sw mem %lymphocyte	rs726449	T	0.1133	0.02505	6.35902e-06
Sw mem %lymphocyte	rs9520836	G	0.1567	0.02479	2.91199e-10
Sw mem %lymphocyte	rs11653761	T	-0.1491	0.02489	2.298e-09
Sw mem %lymphocyte	rs145744014	T	0.5148	0.1143	6.92293e-06
Sw mem %lymphocyte	rs138728953	A	0.311	0.06986	8.77708e-06
Sw mem %lymphocyte	rs117231919	T	0.17	0.03776	6.95296e-06
Sw mem %lymphocyte	rs377621503	T	-0.7635	0.1715	8.80299e-06
PB/PC %lymphocyte	rs141365416	T	2.328	0.4961	2.79402e-06
PB/PC %lymphocyte	rs148362575	T	2.608	0.5526	2.46598e-06
PB/PC %lymphocyte	rs116540222	T	1.756	0.3749	2.922e-06
PB/PC %lymphocyte	rs7449190	C	0.1298	0.028	3.66902e-06
PB/PC %lymphocyte	rs61294310	G	0.5223	0.1088	1.65299e-06
PB/PC %lymphocyte	rs13244540	T	0.2681	0.05848	4.69505e-06
PB/PC %lymphocyte	rs62519719	A	-0.1218	0.02685	5.97998e-06
PB/PC %lymphocyte	rs74326785	C	0.351	0.07464	2.65497e-06
PB/PC %lymphocyte	rs3138500	T	-0.2314	0.04918	2.62398e-06
PB/PC %lymphocyte	rs12412378	A	-0.1755	0.03276	9.03795e-08
PB/PC %lymphocyte	rs1938685	A	-0.158	0.03558	9.27492e-06
PB/PC %lymphocyte	rs897989	G	-0.1183	0.02654	8.57196e-06
PB/PC %lymphocyte	rs55728331	A	1.624	0.3466	2.90603e-06
PB/PC %lymphocyte	rs10849436	A	0.1516	0.03371	7.12197e-06
PB/PC %lymphocyte	rs1838357	A	0.1167	0.02638	9.94489e-06
PB/PC %lymphocyte	rs4785074	T	-0.1403	0.02562	4.61998e-08
PB/PC %lymphocyte	rs7255292	C	-0.1601	0.035	4.94903e-06
PB/PC %lymphocyte	rs8132059	T	-0.1294	0.02876	7.04304e-06
PB/PC %lymphocyte	rs11089305	G	0.1295	0.02684	1.45301e-06
Memory B cell %lymphocyte	rs75414548	A	0.2864	0.06412	8.202e-06
Memory B cell %lymphocyte	rs75766272	T	-0.3971	0.08543	3.46003e-06
Memory B cell %lymphocyte	rs878471	A	-0.1135	0.02517	6.73907e-06
Memory B cell %lymphocyte	rs12636848	G	0.1242	0.02655	2.98401e-06
Memory B cell %lymphocyte	rs143003356	A	-0.5299	0.1157	4.78597e-06
Memory B cell %lymphocyte	rs17708396	A	2.518	0.5212	1.41198e-06
Memory B cell %lymphocyte	rs6895553	C	-0.1889	0.04221	7.88297e-06
Memory B cell %lymphocyte	rs1770731	T	-0.1473	0.0326	6.38705e-06
Memory B cell %lymphocyte	rs74505387	C	-0.2033	0.03964	3.08496e-07
Memory B cell %lymphocyte	rs410173	G	-0.144	0.03208	7.39299e-06
Memory B cell %lymphocyte	rs144625305	T	0.6141	0.1347	5.31202e-06
Memory B cell %lymphocyte	rs6558507	T	-0.2635	0.05776	5.25001e-06
Memory B cell %lymphocyte	rs34173062	A	0.1453	0.02991	1.242e-06
Memory B cell %lymphocyte	rs12763172	C	0.132	0.02749	1.637e-06
Memory B cell %lymphocyte	rs10791220	G	-0.1793	0.03894	4.27602e-06
Memory B cell %lymphocyte	rs11225155	A	0.1112	0.0245	5.85706e-06
Memory B cell %lymphocyte	rs74839056	T	1.357	0.3052	8.92093e-06
Memory B cell %lymphocyte	rs557577736	G	1.799	0.3851	3.10699e-06
Memory B cell %lymphocyte	rs12874404	G	0.2221	0.0262	3.31284e-17
Memory B cell %lymphocyte	rs9514859	C	0.112	0.02469	5.93403e-06
Memory B cell %lymphocyte	rs73192651	T	0.442	0.08807	5.43801e-07
Memory B cell %lymphocyte	rs77762131	C	0.3049	0.05737	1.13201e-07
Memory B cell %lymphocyte	rs974368	A	0.1136	0.02464	4.17004e-06
Memory B cell %lymphocyte	rs139196765	G	1.237	0.2495	7.49307e-07
Memory B cell %lymphocyte	rs11653761	T	-0.1359	0.02451	3.17497e-08
Memory B cell %lymphocyte	rs7254039	A	-0.2668	0.05819	4.68004e-06
Memory B cell %lymphocyte	rs551529415	T	-0.5751	0.124	3.62001e-06
Memory B cell %lymphocyte	rs3810559	G	-0.1132	0.02457	4.24004e-06
Memory B cell %lymphocyte	rs4640493	T	0.1493	0.03234	4.01301e-06
Memory B cell %lymphocyte	rs9614226	G	-0.3841	0.08631	8.80603e-06
Naive-mature B cell %lymphocyte	rs11937214	G	0.271	0.06102	9.17698e-06
Naive-mature B cell %lymphocyte	rs76845048	C	-0.3046	0.06737	6.33695e-06
Naive-mature B cell %lymphocyte	rs115204570	T	-0.479	0.1028	3.26701e-06
Naive-mature B cell %lymphocyte	rs17056318	C	-0.2266	0.04592	8.38591e-07
Naive-mature B cell %lymphocyte	rs4361609	C	-0.1954	0.04397	9.11801e-06
Naive-mature B cell %lymphocyte	rs35607968	T	0.1611	0.03434	2.82703e-06
Naive-mature B cell %lymphocyte	rs111830700	A	0.2916	0.06457	6.51493e-06
Naive-mature B cell %lymphocyte	rs140197720	T	0.4648	0.1016	4.93799e-06
Naive-mature B cell %lymphocyte	rs2395904	G	-0.1504	0.02772	6.15106e-08
Naive-mature B cell %lymphocyte	rs4361743	C	0.3335	0.07409	6.96707e-06
Naive-mature B cell %lymphocyte	rs533239981	C	0.3348	0.06479	2.50098e-07
Naive-mature B cell %lymphocyte	rs2978582	C	0.1509	0.0316	1.84599e-06
Naive-mature B cell %lymphocyte	rs74151247	A	0.3341	0.07265	4.39097e-06
Naive-mature B cell %lymphocyte	rs56097028	C	0.1156	0.02559	6.47903e-06
Naive-mature B cell %lymphocyte	rs74397782	A	-0.3176	0.06621	1.679e-06
Naive-mature B cell %lymphocyte	rs78433555	A	0.2756	0.05706	1.42498e-06
Naive-mature B cell %lymphocyte	rs116844769	A	-0.2342	0.05066	3.92202e-06
Naive-mature B cell %lymphocyte	rs112850074	G	0.3445	0.07141	1.46299e-06
Naive-mature B cell %lymphocyte	rs12939565	T	-0.1308	0.02872	5.41901e-06
Naive-mature B cell %lymphocyte	rs11653761	T	-0.1122	0.02478	6.17206e-06
Naive-mature B cell %lymphocyte	rs4805840	G	-0.1599	0.03309	1.41501e-06
Naive-mature B cell %lymphocyte	rs55658072	G	0.1132	0.02554	9.63407e-06
Naive-mature B cell %lymphocyte	rs7270264	C	-0.1135	0.02501	5.87706e-06
Naive-mature B cell %lymphocyte	rs55708924	G	-0.3974	0.08899	8.23797e-06
IgD- CD38dim AC	rs77848220	T	0.405	0.08232	9.04191e-07
IgD- CD38dim AC	rs7595246	C	0.14	0.03035	4.08602e-06
IgD- CD38dim AC	rs115414430	G	0.3388	0.07271	3.29102e-06
IgD- CD38dim AC	rs1519524	A	0.141	0.02892	1.12499e-06
IgD- CD38dim AC	rs141352577	T	0.3656	0.07671	1.95501e-06
IgD- CD38dim AC	rs73185679	C	0.1715	0.0387	9.56093e-06
IgD- CD38dim AC	rs7840395	G	-0.1267	0.02425	1.85498e-07
IgD- CD38dim AC	rs16925715	C	-0.1298	0.02698	1.556e-06
IgD- CD38dim AC	rs149006488	G	-0.1579	0.03413	3.83804e-06
IgD- CD38dim AC	rs61910510	T	0.3355	0.07014	1.79498e-06
IgD- CD38dim AC	rs4936106	G	0.3309	0.07134	3.62602e-06
IgD- CD38dim AC	rs79407211	T	-0.1927	0.04286	7.15303e-06
IgD- CD38dim AC	rs73178168	T	0.1583	0.03258	1.23501e-06
IgD- CD38dim AC	rs192544457	A	0.8492	0.1563	5.91698e-08
IgD- CD38dim AC	rs9520836	G	0.1117	0.02394	3.14398e-06
IgD- CD38dim AC	rs60035843	G	0.1277	0.02849	7.63801e-06
IgD- CD38dim AC	rs11653761	T	-0.1121	0.02405	3.28897e-06
IgD- CD38dim AC	rs117605782	A	0.8913	0.1987	7.486e-06
IgD- CD38dim AC	rs533086	G	-0.119	0.02614	5.45306e-06
IgD- CD38dim AC	rs78893742	A	0.6139	0.1321	3.47696e-06
IgD+ CD24+ %lymphocyte	rs61788860	A	-0.2606	0.05786	6.85993e-06
IgD+ CD24+ %lymphocyte	rs75766272	T	-0.4103	0.08583	1.81899e-06
IgD+ CD24+ %lymphocyte	rs2015983	C	-0.1746	0.03658	1.874e-06
IgD+ CD24+ %lymphocyte	rs6781675	C	0.3639	0.08068	6.68405e-06
IgD+ CD24+ %lymphocyte	rs1382818	A	0.1127	0.02506	7.13707e-06
IgD+ CD24+ %lymphocyte	rs4937689	G	-0.1736	0.03911	9.35793e-06
IgD+ CD24+ %lymphocyte	rs183466766	A	0.2998	0.06089	8.89693e-07
IgD+ CD24+ %lymphocyte	rs12874404	G	0.2335	0.02632	1.09295e-18
IgD+ CD24+ %lymphocyte	rs141107540	T	0.2109	0.04678	6.71305e-06
IgD+ CD24+ %lymphocyte	rs73192651	T	0.4819	0.08877	6.07393e-08
IgD+ CD24+ %lymphocyte	rs77762131	C	0.3082	0.05742	8.52491e-08
IgD+ CD24+ %lymphocyte	rs8014978	C	-0.11	0.02481	9.59997e-06
IgD+ CD24+ %lymphocyte	rs11657118	C	-0.1428	0.02416	3.70101e-09
IgD+ CD24+ %lymphocyte	rs7254039	A	-0.263	0.05818	6.39794e-06
IgD+ CD24+ %lymphocyte	rs3810559	G	-0.1107	0.02469	7.52004e-06
IgD- CD24- %lymphocyte	rs6687573	A	0.1339	0.02945	5.57301e-06
IgD- CD24- %lymphocyte	rs55756125	C	0.1417	0.0299	2.21702e-06
IgD- CD24- %lymphocyte	rs111237501	C	1.002	0.226	9.47109e-06
IgD- CD24- %lymphocyte	rs11674994	C	0.2499	0.05599	8.30309e-06
IgD- CD24- %lymphocyte	rs72990172	A	0.1576	0.03306	1.92699e-06
IgD- CD24- %lymphocyte	rs76225955	C	-0.1917	0.04317	9.29994e-06
IgD- CD24- %lymphocyte	rs17044633	G	0.3433	0.076	6.45194e-06
IgD- CD24- %lymphocyte	rs183821560	A	-1.768	0.393	7.04807e-06
IgD- CD24- %lymphocyte	rs807894	G	0.1202	0.02568	2.99799e-06
IgD- CD24- %lymphocyte	rs9398107	G	0.2699	0.05578	1.36301e-06
IgD- CD24- %lymphocyte	rs75464772	T	-0.328	0.07098	3.94003e-06
IgD- CD24- %lymphocyte	rs6991364	A	-0.1156	0.02534	5.19505e-06
IgD- CD24- %lymphocyte	rs146221269	C	-1.07	0.2371	6.59903e-06
IgD- CD24- %lymphocyte	rs73277142	T	0.2673	0.05558	1.58099e-06
IgD- CD24- %lymphocyte	rs11066272	T	-0.1184	0.02664	9.09306e-06
IgD- CD24- %lymphocyte	rs139509958	A	-0.2174	0.0478	5.57995e-06
IgD- CD24- %lymphocyte	rs191543445	G	0.3254	0.07232	7.01504e-06
IgD- CD24- %lymphocyte	rs17102161	A	0.2573	0.05689	6.28102e-06
IgD- CD24- %lymphocyte	rs496760	A	0.1187	0.02657	8.15305e-06
IgD- CD24- %lymphocyte	rs75150138	A	-0.2581	0.05593	4.05303e-06
IgD- CD24- %lymphocyte	rs11862268	A	0.4267	0.09042	2.464e-06
IgD- CD24- %lymphocyte	rs58904842	A	-0.1174	0.02499	2.72101e-06
IgD- CD24- %lymphocyte	rs30146	C	-0.4244	0.09112	3.30697e-06
IgD- CD24- %lymphocyte	rs8098848	T	-0.1264	0.02668	2.243e-06
IgD- CD24- %lymphocyte	rs451367	C	-0.1313	0.0296	9.51305e-06
IgD+ CD24- %lymphocyte	rs16837671	G	-0.2649	0.05732	3.95103e-06
IgD+ CD24- %lymphocyte	rs520786	A	-0.1136	0.02562	9.48506e-06
IgD+ CD24- %lymphocyte	rs34712193	T	0.1567	0.03246	1.44501e-06
IgD+ CD24- %lymphocyte	rs17056318	C	-0.2015	0.04509	8.14292e-06
IgD+ CD24- %lymphocyte	rs76845048	C	-0.2982	0.06626	6.99198e-06
IgD+ CD24- %lymphocyte	rs115204570	T	-0.4604	0.1008	5.08698e-06
IgD+ CD24- %lymphocyte	rs140523784	T	0.1447	0.03153	4.58205e-06
IgD+ CD24- %lymphocyte	rs9354413	C	0.1258	0.02705	3.44096e-06
IgD+ CD24- %lymphocyte	rs4361609	C	-0.2163	0.04242	3.57298e-07
IgD+ CD24- %lymphocyte	rs111830700	A	0.2933	0.0634	3.85896e-06
IgD+ CD24- %lymphocyte	rs34910780	T	-0.282	0.05676	7.03105e-07
IgD+ CD24- %lymphocyte	rs12542190	C	-0.1572	0.03051	2.72402e-07
IgD+ CD24- %lymphocyte	rs2978582	C	0.1404	0.03106	6.34498e-06
IgD+ CD24- %lymphocyte	rs533239981	C	0.3428	0.06378	8.19502e-08
IgD+ CD24- %lymphocyte	rs71483382	A	0.6298	0.1399	6.90399e-06
IgD+ CD24- %lymphocyte	rs75319860	C	0.3524	0.07909	8.61509e-06
IgD+ CD24- %lymphocyte	rs76578043	A	0.3251	0.06938	2.89601e-06
IgD+ CD24- %lymphocyte	rs2994690	C	0.1312	0.02819	3.38197e-06
IgD+ CD24- %lymphocyte	rs116844769	A	-0.232	0.04979	3.28103e-06
IgD+ CD24- %lymphocyte	rs9900847	C	-0.1133	0.02454	4.05602e-06
IgD+ CD24- %lymphocyte	rs12939565	T	-0.1318	0.02761	1.87098e-06
IgD+ CD24- %lymphocyte	rs73426855	C	-0.1549	0.03435	6.67806e-06
IgD+ CD24- %lymphocyte	rs4805840	G	-0.152	0.03242	2.85503e-06
IgD+ CD24- %lymphocyte	rs6131010	G	-0.1285	0.0258	6.64003e-07
CD24+ CD27+ %lymphocyte	rs75766272	T	-0.4263	0.08511	5.73099e-07
CD24+ CD27+ %lymphocyte	rs76720471	T	1.557	0.3419	5.46399e-06
CD24+ CD27+ %lymphocyte	rs1519524	A	0.1322	0.02942	7.22504e-06
CD24+ CD27+ %lymphocyte	rs112542522	A	0.6143	0.1326	3.72804e-06
CD24+ CD27+ %lymphocyte	rs12636848	G	0.1237	0.02646	3.02601e-06
CD24+ CD27+ %lymphocyte	rs4689417	A	-0.1241	0.02671	3.50598e-06
CD24+ CD27+ %lymphocyte	rs17708396	A	2.517	0.5195	1.31899e-06
CD24+ CD27+ %lymphocyte	rs35057381	C	0.1315	0.02938	7.91808e-06
CD24+ CD27+ %lymphocyte	rs4076316	A	-0.1287	0.027	1.95799e-06
CD24+ CD27+ %lymphocyte	rs74505387	C	-0.1838	0.03954	3.47896e-06
CD24+ CD27+ %lymphocyte	rs144625305	T	0.6284	0.1342	2.94999e-06
CD24+ CD27+ %lymphocyte	rs6997704	G	0.1127	0.02386	2.41102e-06
CD24+ CD27+ %lymphocyte	rs1332199	C	-0.1323	0.02906	5.47797e-06
CD24+ CD27+ %lymphocyte	rs144440894	A	-0.1445	0.03179	5.68002e-06
CD24+ CD27+ %lymphocyte	rs6486433	G	-0.1102	0.02464	7.93999e-06
CD24+ CD27+ %lymphocyte	rs4763704	A	0.3787	0.08058	2.69699e-06
CD24+ CD27+ %lymphocyte	rs12829274	G	-0.2708	0.05111	1.24099e-07
CD24+ CD27+ %lymphocyte	rs12874404	G	0.2114	0.02614	8.08537e-16
CD24+ CD27+ %lymphocyte	rs557577736	G	1.814	0.3838	2.37099e-06
CD24+ CD27+ %lymphocyte	rs73192651	T	0.5056	0.08768	8.74601e-09
CD24+ CD27+ %lymphocyte	rs112782756	G	2.99	0.6726	8.99104e-06
CD24+ CD27+ %lymphocyte	rs9578529	G	-0.1323	0.02804	2.48502e-06
CD24+ CD27+ %lymphocyte	rs77762131	C	0.3074	0.05717	8.06102e-08
CD24+ CD27+ %lymphocyte	rs11657759	C	-0.1352	0.02397	1.80701e-08
CD24+ CD27+ %lymphocyte	rs7254039	A	-0.2739	0.05798	2.398e-06
CD20- %lymphocyte	rs6712095	T	0.3643	0.07946	4.70901e-06
CD20- %lymphocyte	rs34625183	T	-0.1695	0.03789	7.90606e-06
CD20- %lymphocyte	rs75951284	T	0.3067	0.06772	6.11801e-06
CD20- %lymphocyte	rs186229706	T	0.4826	0.1045	3.96598e-06
CD20- %lymphocyte	rs4647601	A	0.1097	0.02451	7.83303e-06
CD20- %lymphocyte	rs72791978	T	0.5621	0.1256	7.85001e-06
CD20- %lymphocyte	rs9273241	T	0.179	0.0341	1.60801e-07
CD20- %lymphocyte	rs7773849	G	1.534	0.2821	5.81099e-08
CD20- %lymphocyte	rs13244540	T	0.2658	0.0588	6.37602e-06
CD20- %lymphocyte	rs38201	A	-0.1242	0.02794	8.96706e-06
CD20- %lymphocyte	rs34313582	A	-0.1598	0.03507	5.39598e-06
CD20- %lymphocyte	rs72825207	A	0.513	0.1061	1.37899e-06
CD20- %lymphocyte	rs147937648	T	-0.7403	0.1583	3.01703e-06
CD20- %lymphocyte	rs77553819	C	-0.1257	0.02688	2.99999e-06
CD20- %lymphocyte	rs12432015	C	-0.1712	0.0373	4.56899e-06
CD20- %lymphocyte	rs4244568	G	-0.1244	0.02611	1.98701e-06
CD20- %lymphocyte	rs252294	C	0.1079	0.02418	8.41395e-06
CD20- %lymphocyte	rs4782702	G	0.4085	0.0875	3.145e-06
CD20- %lymphocyte	rs11662133	C	0.1453	0.03219	6.52199e-06
CD20- %lymphocyte	rs186355283	T	0.6312	0.1414	8.27104e-06
CD20- %lymphocyte	rs6052993	G	-0.1132	0.02459	4.25197e-06
CD20- CD38- %lymphocyte	rs75839951	G	-0.2457	0.05199	2.38199e-06
CD20- CD38- %lymphocyte	rs4619804	C	0.1217	0.02734	8.77991e-06
CD20- CD38- %lymphocyte	rs709082	C	0.1135	0.02504	6.03698e-06
CD20- CD38- %lymphocyte	rs2215848	A	0.5046	0.1124	7.40901e-06
CD20- CD38- %lymphocyte	rs182720746	T	0.6295	0.1319	1.88599e-06
CD20- CD38- %lymphocyte	rs62311900	T	-0.1405	0.03168	9.44191e-06
CD20- CD38- %lymphocyte	rs2339996	A	-0.1476	0.02879	3.12299e-07
CD20- CD38- %lymphocyte	rs72492305	T	0.2022	0.0416	1.21899e-06
CD20- CD38- %lymphocyte	rs6906886	A	0.1807	0.04053	8.55008e-06
CD20- CD38- %lymphocyte	rs10279688	T	0.4968	0.1101	6.54199e-06
CD20- CD38- %lymphocyte	rs11203884	T	-0.1469	0.03262	6.83502e-06
CD20- CD38- %lymphocyte	rs118073973	A	0.2924	0.06168	2.20999e-06
CD20- CD38- %lymphocyte	rs55767134	C	-0.1443	0.03132	4.19402e-06
CD20- CD38- %lymphocyte	rs308820	C	-0.1261	0.02837	8.97491e-06
CD20- CD38- %lymphocyte	rs34666228	T	0.1512	0.02817	8.46292e-08
CD20- CD38- %lymphocyte	rs78301150	A	-1.031	0.2228	3.84698e-06
CD20- CD38- %lymphocyte	rs117308259	C	-0.7613	0.1499	4.02096e-07
CD20- CD38- %lymphocyte	rs35639639	C	0.1354	0.03002	6.72295e-06
CD20- CD38- %lymphocyte	rs111737298	G	0.2263	0.05029	7.01407e-06
CD20- CD38- %lymphocyte	rs16955339	T	0.3075	0.06234	8.46292e-07
CD20- CD38- %lymphocyte	rs77510701	A	-0.2605	0.05636	3.92103e-06
CD20- CD38- %lymphocyte	rs80339814	C	-0.2259	0.04752	2.07501e-06
CD20- CD38- %lymphocyte	rs6125184	A	-0.1164	0.02472	2.60699e-06
CD20- CD38- %lymphocyte	rs59902361	A	-0.2517	0.05532	5.53898e-06
CD20- CD38- %lymphocyte	rs36071180	A	0.1556	0.03334	3.19198e-06
IgD- CD38- %B cell	rs61790670	A	0.1305	0.02908	7.44801e-06
IgD- CD38- %B cell	rs115576360	A	-0.4062	0.09082	7.96196e-06
IgD- CD38- %B cell	rs4691920	C	-0.9757	0.207	2.53303e-06
IgD- CD38- %B cell	rs7726548	G	-0.1903	0.04045	2.64503e-06
IgD- CD38- %B cell	rs17405603	T	-0.1414	0.02769	3.47296e-07
IgD- CD38- %B cell	rs62417843	C	-0.2629	0.05605	2.82299e-06
IgD- CD38- %B cell	rs9265864	T	-0.1444	0.03125	3.97997e-06
IgD- CD38- %B cell	rs2450220	T	0.1668	0.03177	1.60801e-07
IgD- CD38- %B cell	rs140191306	T	-0.4466	0.09399	2.09701e-06
IgD- CD38- %B cell	rs138977782	G	-0.5468	0.1228	8.74802e-06
IgD- CD38- %B cell	rs11068290	T	-0.3746	0.0813	4.21105e-06
IgD- CD38- %B cell	rs7994585	C	-0.1137	0.02485	4.94504e-06
IgD- CD38- %B cell	rs7215243	G	0.1743	0.03642	1.77501e-06
IgD- CD38- AC	rs77146037	G	-0.2726	0.05953	4.81903e-06
IgD- CD38- AC	rs61790670	A	0.142	0.0294	1.409e-06
IgD- CD38- AC	rs114551034	A	-0.2926	0.05767	4.08404e-07
IgD- CD38- AC	rs115218350	A	-1.898	0.408	3.408e-06
IgD- CD38- AC	rs112964950	C	0.6003	0.1354	9.57194e-06
IgD- CD38- AC	rs75524570	C	0.2161	0.04856	8.81698e-06
IgD- CD38- AC	rs56741207	G	-1.445	0.2907	7.03704e-07
IgD- CD38- AC	rs4697617	A	0.1401	0.02742	3.38602e-07
IgD- CD38- AC	rs144625305	T	0.6143	0.1381	8.95695e-06
IgD- CD38- AC	rs62521107	T	-0.2685	0.05455	8.90902e-07
IgD- CD38- AC	rs118121266	T	0.7592	0.1675	6.02296e-06
IgD- CD38- AC	rs79416092	C	-0.4181	0.0925	6.38807e-06
IgD- CD38- AC	rs421516	A	-0.3138	0.06366	8.60399e-07
IgD- CD38- AC	rs77741094	G	-0.627	0.1131	3.13899e-08
IgD- CD38- AC	rs144295598	A	0.5677	0.1226	3.77703e-06
IgD+ CD38br %B cell	rs74907325	T	0.2307	0.04822	1.793e-06
IgD+ CD38br %B cell	rs76084861	T	0.2748	0.06192	9.3821e-06
IgD+ CD38br %B cell	rs16867231	A	-0.547	0.1138	1.60199e-06
IgD+ CD38br %B cell	rs140380950	C	-0.3401	0.06356	9.31001e-08
IgD+ CD38br %B cell	rs76112278	A	-0.4136	0.08735	2.26699e-06
IgD+ CD38br %B cell	rs28393044	G	0.3089	0.06706	4.24502e-06
IgD+ CD38br %B cell	rs78658073	A	1.714	0.3719	4.15796e-06
IgD+ CD38br %B cell	rs139996875	T	0.6715	0.1465	4.689e-06
IgD+ CD38br %B cell	rs13196511	A	-0.2113	0.04244	6.72094e-07
IgD+ CD38br %B cell	rs117772462	A	-0.4299	0.0963	8.29602e-06
IgD+ CD38br %B cell	rs17739715	C	0.8693	0.196	9.46303e-06
IgD+ CD38br %B cell	rs17771512	A	-0.188	0.04163	6.49995e-06
IgD+ CD38br %B cell	rs57998613	A	0.4342	0.0961	6.42407e-06
IgD+ CD38br %B cell	rs28491938	T	0.1803	0.04053	8.87892e-06
IgD+ CD38br %B cell	rs11002952	A	-1.169	0.2589	6.53296e-06
IgD+ CD38br %B cell	rs2362966	C	-0.2556	0.05243	1.137e-06
IgD+ CD38br %B cell	rs35060907	T	-0.1953	0.04025	1.277e-06
IgD+ CD38br %B cell	rs61880664	G	0.1564	0.03506	8.43898e-06
IgD+ CD38br %B cell	rs11068290	T	0.3556	0.07908	7.12607e-06
IgD+ CD38br %B cell	rs59879144	A	-0.4658	0.09637	1.39801e-06
IgD+ CD38br %B cell	rs4903967	A	-0.1368	0.02733	5.77697e-07
IgD+ CD38br %B cell	rs17278914	C	-0.676	0.1517	8.603e-06
IgD+ CD38br %B cell	rs76840770	A	0.3538	0.07769	5.42101e-06
IgD+ CD38br %B cell	rs79487320	G	-0.6854	0.1392	8.87708e-07
IgD+ CD38br %B cell	rs147226531	C	0.517	0.115	7.20593e-06
IgD+ CD38br %B cell	rs2216762	C	-0.1464	0.03092	2.26199e-06
IgD+ CD38br %B cell	rs8059803	A	-0.122	0.02577	2.28802e-06
IgD+ CD38br %B cell	rs72927038	T	-0.33	0.06793	1.237e-06
CD11c+ monocyte AC	rs114693598	T	-0.1756	0.03803	4.05602e-06
CD11c+ monocyte AC	rs2404849	G	0.1562	0.03041	2.98003e-07
CD11c+ monocyte AC	rs72724781	G	0.9648	0.2024	1.95299e-06
CD11c+ monocyte AC	rs3040901	T	-0.1552	0.03359	3.97796e-06
CD11c+ monocyte AC	rs74610143	T	0.5582	0.1246	7.76909e-06
CD11c+ monocyte AC	rs13104041	A	0.6966	0.1566	9.01405e-06
CD11c+ monocyte AC	rs72835655	T	0.2511	0.05647	9.04503e-06
CD11c+ monocyte AC	rs2295270	A	0.1506	0.03397	9.64695e-06
CD11c+ monocyte AC	rs151194174	A	-0.3546	0.07814	5.91902e-06
CD11c+ monocyte AC	rs2587473	T	-0.1429	0.0311	4.55198e-06
CD11c+ monocyte AC	rs72830905	G	0.8103	0.1783	5.73905e-06
CD11c+ monocyte AC	rs34936922	G	-0.1256	0.02836	9.7681e-06
CD11c+ monocyte AC	rs113800324	T	0.2681	0.05996	8.051e-06
CD11c+ monocyte AC	rs9894233	A	-0.3991	0.08574	3.38197e-06
CD11c+ monocyte AC	rs113451095	C	-0.2994	0.06307	2.16601e-06
CD11c+ monocyte AC	rs73445777	G	-0.4778	0.1053	5.93103e-06
CD11c+ monocyte AC	rs8175830	A	-0.2321	0.05209	8.62402e-06
CD11c+ monocyte AC	rs150248455	A	0.25	0.05201	1.59901e-06
CD11c+ monocyte %monocyte	rs191730825	G	0.4346	0.08042	7.006e-08
CD11c+ monocyte %monocyte	rs115058278	A	0.4772	0.1021	3.10699e-06
CD11c+ monocyte %monocyte	rs74610143	T	0.6366	0.1245	3.36597e-07
CD11c+ monocyte %monocyte	rs11921245	C	0.1661	0.03726	8.53395e-06
CD11c+ monocyte %monocyte	rs35237330	A	-0.2147	0.04484	1.76901e-06
CD11c+ monocyte %monocyte	rs13186506	T	-0.1934	0.04296	6.99697e-06
CD11c+ monocyte %monocyte	rs75256410	T	0.545	0.1202	6.05494e-06
CD11c+ monocyte %monocyte	rs13241407	G	-0.28	0.06121	4.94698e-06
CD11c+ monocyte %monocyte	rs11766273	A	0.591	0.1283	4.23399e-06
CD11c+ monocyte %monocyte	rs10227905	G	0.1214	0.0271	7.70602e-06
CD11c+ monocyte %monocyte	rs73073066	T	0.4148	0.08775	2.377e-06
CD11c+ monocyte %monocyte	rs17689291	C	-0.575	0.1295	9.29694e-06
CD11c+ monocyte %monocyte	rs4922033	T	0.1211	0.02694	7.22404e-06
CD11c+ monocyte %monocyte	rs703009	T	-0.1616	0.03583	6.72992e-06
CD11c+ monocyte %monocyte	rs11610005	G	-0.124	0.02698	4.532e-06
CD11c+ monocyte %monocyte	rs57566659	C	0.3158	0.06253	4.66702e-07
CD11c+ monocyte %monocyte	rs76968110	A	-0.4763	0.0957	6.82402e-07
CD11c+ monocyte %monocyte	rs117909439	T	-0.6761	0.1414	1.81201e-06
CD11c+ monocyte %monocyte	rs62002392	G	0.1924	0.04225	5.50605e-06
CD11c+ monocyte %monocyte	rs16952634	A	-0.1936	0.04368	9.61789e-06
CD11c+ monocyte %monocyte	rs8065103	G	0.1465	0.02963	8.10793e-07
CD11c+ monocyte %monocyte	rs1381984	A	-0.1569	0.0349	7.19598e-06
CD11c+ monocyte %monocyte	rs35149557	C	0.1579	0.03301	1.79602e-06
CD62L- monocyte AC	rs4656708	C	-0.3696	0.0647	1.21801e-08
CD62L- monocyte AC	rs4987369	T	0.2378	0.03006	3.6116e-15
CD62L- monocyte AC	rs62167331	A	-0.347	0.07464	3.47896e-06
CD62L- monocyte AC	rs13068785	T	0.269	0.05861	4.61604e-06
CD62L- monocyte AC	rs1907980	T	0.1274	0.02798	5.45205e-06
CD62L- monocyte AC	rs11935230	C	0.1842	0.03607	3.498e-07
CD62L- monocyte AC	rs278949	A	0.1235	0.02741	6.86894e-06
CD62L- monocyte AC	rs17082777	A	-0.2033	0.04515	6.95505e-06
CD62L- monocyte AC	rs11249570	A	-0.1525	0.02632	7.66302e-09
CD62L- monocyte AC	rs79930588	G	1.724	0.3525	1.048e-06
CD62L- monocyte AC	rs528135834	G	0.859	0.1829	2.75201e-06
CD62L- monocyte AC	rs4484736	A	-0.1386	0.03012	4.36797e-06
CD62L- monocyte AC	rs530377	C	0.1627	0.03256	6.12506e-07
CD62L- monocyte AC	rs143153359	T	2.05	0.4039	4.11898e-07
CD62L- monocyte AC	rs77287889	A	0.352	0.07927	9.29694e-06
CD62L- monocyte AC	rs116691483	A	0.3974	0.0895	9.3261e-06
CD62L- monocyte AC	rs1800973	A	0.222	0.04861	5.12201e-06
CD62L- monocyte AC	rs4899265	C	0.139	0.02858	1.213e-06
CD62L- monocyte AC	rs146793376	G	0.4639	0.104	8.43801e-06
CD62L- monocyte AC	rs435806	C	-0.1417	0.03127	6.08303e-06
CD62L- monocyte AC	rs149543954	T	0.295	0.06108	1.434e-06
CD62L- monocyte %monocyte	rs4987360	G	0.3359	0.02969	4.36918e-29
CD62L- monocyte %monocyte	rs4656708	C	-0.3294	0.06481	3.93496e-07
CD62L- monocyte %monocyte	rs141287837	C	0.3492	0.07853	9.03005e-06
CD62L- monocyte %monocyte	rs11694457	C	0.5758	0.1297	9.34609e-06
CD62L- monocyte %monocyte	rs9824107	A	-0.1976	0.04346	5.66304e-06
CD62L- monocyte %monocyte	rs62236339	A	0.228	0.05043	6.40295e-06
CD62L- monocyte %monocyte	rs9859349	A	0.227	0.04151	4.89204e-08
CD62L- monocyte %monocyte	rs36141595	G	-0.1512	0.03196	2.34002e-06
CD62L- monocyte %monocyte	rs1816932	A	0.1467	0.02962	7.76694e-07
CD62L- monocyte %monocyte	rs17624563	G	-0.2904	0.05766	5.01695e-07
CD62L- monocyte %monocyte	rs11249570	A	-0.1315	0.02634	6.29506e-07
CD62L- monocyte %monocyte	rs2399610	G	-0.1315	0.02718	1.37101e-06
CD62L- monocyte %monocyte	rs76717104	T	0.4905	0.109	7.02005e-06
CD62L- monocyte %monocyte	rs717824	T	-0.3108	0.06924	7.45195e-06
CD62L- monocyte %monocyte	rs2124027	G	-0.4256	0.09413	6.38602e-06
CD62L- monocyte %monocyte	rs530377	C	0.1614	0.03252	7.28199e-07
CD62L- monocyte %monocyte	rs117765367	T	0.2982	0.06733	9.82404e-06
CD62L- monocyte %monocyte	rs7139370	T	0.2947	0.0539	4.96295e-08
CD62L- monocyte %monocyte	rs117309559	G	0.5719	0.1203	2.071e-06
CD62L- monocyte %monocyte	rs4899389	A	-0.1913	0.03943	1.281e-06
CD62L- monocyte %monocyte	rs45487297	A	0.6623	0.1201	3.74498e-08
CD62L- monocyte %monocyte	rs7150584	T	-0.1787	0.03646	9.95497e-07
CD62L- monocyte %monocyte	rs9807014	T	-0.2057	0.0397	2.34498e-07
CD62L- monocyte %monocyte	rs9944612	A	0.1341	0.0294	5.30897e-06
CD62L- monocyte %monocyte	rs55859756	C	0.2127	0.04782	8.93696e-06
CD11c+ CD62L- monocyte AC	rs2404849	G	0.1532	0.03003	3.597e-07
CD11c+ CD62L- monocyte AC	rs1407142	C	0.201	0.04538	9.81296e-06
CD11c+ CD62L- monocyte AC	rs55971447	T	-0.1809	0.03084	4.94698e-09
CD11c+ CD62L- monocyte AC	rs72660177	T	-0.2006	0.04321	3.60903e-06
CD11c+ CD62L- monocyte AC	rs72724781	G	0.9448	0.2002	2.46899e-06
CD11c+ CD62L- monocyte AC	rs3040901	T	-0.1559	0.03322	2.80802e-06
CD11c+ CD62L- monocyte AC	rs13104041	A	0.7057	0.155	5.49604e-06
CD11c+ CD62L- monocyte AC	rs72835655	T	0.2484	0.05589	9.1071e-06
CD11c+ CD62L- monocyte AC	rs75220521	G	-1.36	0.2904	2.947e-06
CD11c+ CD62L- monocyte AC	rs11772116	C	0.225	0.04872	4.02402e-06
CD11c+ CD62L- monocyte AC	rs1268974	G	0.117	0.02571	5.50795e-06
CD11c+ CD62L- monocyte AC	rs11213272	G	0.3583	0.08017	8.13299e-06
CD11c+ CD62L- monocyte AC	rs12277397	T	0.1808	0.0396	5.15395e-06
CD11c+ CD62L- monocyte AC	rs10891433	T	-0.1217	0.02721	7.99392e-06
CD11c+ CD62L- monocyte AC	rs76524078	A	1.307	0.2836	4.24004e-06
CD11c+ CD62L- monocyte AC	rs113800324	T	0.3099	0.05911	1.68298e-07
CD11c+ CD62L- monocyte AC	rs17474599	T	-0.5233	0.1093	1.76498e-06
CD11c+ CD62L- monocyte AC	rs77694582	A	-0.2264	0.0505	7.66002e-06
CD11c+ CD62L- monocyte AC	rs4899265	C	0.1241	0.02747	6.43902e-06
CD11c+ CD62L- monocyte AC	rs4359381	C	0.2509	0.0547	4.70002e-06
CD11c+ CD62L- monocyte AC	rs12708874	T	-0.1526	0.03262	3.00898e-06
CD11c+ CD62L- monocyte AC	rs9894233	A	-0.4108	0.08485	1.355e-06
CD11c+ CD62L- monocyte AC	rs34142458	G	-0.1581	0.03498	6.42096e-06
CD11c+ CD62L- monocyte AC	rs150248455	A	0.2439	0.05149	2.273e-06
CD11c+ CD62L- monocyte AC	rs117545845	T	0.1774	0.03948	7.29693e-06
CD11c+ CD62L- monocyte %monocyte	rs116249234	A	0.245	0.0552	9.3981e-06
CD11c+ CD62L- monocyte %monocyte	rs80087840	A	-0.6187	0.1345	4.36999e-06
CD11c+ CD62L- monocyte %monocyte	rs191730825	G	0.3846	0.08124	2.30399e-06
CD11c+ CD62L- monocyte %monocyte	rs10924239	A	0.207	0.04455	3.51601e-06
CD11c+ CD62L- monocyte %monocyte	rs114693598	T	-0.195	0.03862	4.68296e-07
CD11c+ CD62L- monocyte %monocyte	rs114857887	A	0.2479	0.05444	5.49503e-06
CD11c+ CD62L- monocyte %monocyte	rs10804278	T	0.1244	0.02742	5.93595e-06
CD11c+ CD62L- monocyte %monocyte	rs74610143	T	0.5956	0.1263	2.52203e-06
CD11c+ CD62L- monocyte %monocyte	rs11921245	C	0.1689	0.03761	7.32302e-06
CD11c+ CD62L- monocyte %monocyte	rs138567833	A	-0.2161	0.0466	3.68697e-06
CD11c+ CD62L- monocyte %monocyte	rs13241407	G	-0.2769	0.0616	7.23003e-06
CD11c+ CD62L- monocyte %monocyte	rs73073066	T	0.4544	0.08893	3.42997e-07
CD11c+ CD62L- monocyte %monocyte	rs4922033	T	0.1227	0.02728	7.18208e-06
CD11c+ CD62L- monocyte %monocyte	rs1469503	T	0.2989	0.06464	3.90796e-06
CD11c+ CD62L- monocyte %monocyte	rs57566659	C	0.3077	0.06328	1.21599e-06
CD11c+ CD62L- monocyte %monocyte	rs1800973	A	0.25	0.04806	2.10999e-07
CD11c+ CD62L- monocyte %monocyte	rs11610005	G	-0.1298	0.02728	2.053e-06
CD11c+ CD62L- monocyte %monocyte	rs117909439	T	-0.6373	0.1427	8.25392e-06
CD11c+ CD62L- monocyte %monocyte	rs62002392	G	0.1991	0.04263	3.12097e-06
CD11c+ CD62L- monocyte %monocyte	rs16952634	A	-0.1976	0.04413	7.81592e-06
CD11c+ CD62L- monocyte %monocyte	rs4468691	G	0.1484	0.03016	9.12998e-07
CD62L- HLA DR++ monocyte AC	rs74805957	T	0.3042	0.06703	5.90704e-06
CD62L- HLA DR++ monocyte AC	rs115431394	C	0.5986	0.134	8.26704e-06
CD62L- HLA DR++ monocyte AC	rs1320172	T	0.1401	0.03165	9.92293e-06
CD62L- HLA DR++ monocyte AC	rs111224423	G	-0.2927	0.06581	8.97697e-06
CD62L- HLA DR++ monocyte AC	rs7437802	T	-0.1209	0.02713	8.65307e-06
CD62L- HLA DR++ monocyte AC	rs3797612	C	0.1137	0.02564	9.52906e-06
CD62L- HLA DR++ monocyte AC	rs10948829	G	-0.2094	0.0463	6.346e-06
CD62L- HLA DR++ monocyte AC	rs10759491	T	-0.1197	0.02688	8.75004e-06
CD62L- HLA DR++ monocyte AC	rs10980077	A	-0.1284	0.0283	5.89794e-06
CD62L- HLA DR++ monocyte AC	rs10887149	A	0.1276	0.02858	8.36392e-06
CD62L- HLA DR++ monocyte AC	rs28680389	A	0.2396	0.04966	1.47299e-06
CD62L- HLA DR++ monocyte AC	rs938447	C	0.1364	0.02743	6.93905e-07
CD62L- HLA DR++ monocyte AC	rs148420500	A	-0.4212	0.08981	2.86398e-06
CD62L- HLA DR++ monocyte AC	rs4899265	C	0.1267	0.02759	4.52699e-06
CD62L- HLA DR++ monocyte AC	rs139554006	A	0.3934	0.08287	2.16501e-06
CD62L- HLA DR++ monocyte AC	rs144348353	T	0.3569	0.07891	6.31393e-06
CD62L- HLA DR++ monocyte AC	rs7190107	A	-0.1416	0.03148	7.05992e-06
CD62L- HLA DR++ monocyte AC	rs2240899	C	-0.1231	0.02767	8.88505e-06
CD62L- HLA DR++ monocyte AC	rs117545845	T	0.1995	0.03962	5.04696e-07
CD62L- HLA DR++ monocyte %monocyte	rs76234991	T	0.4559	0.1027	9.40005e-06
CD62L- HLA DR++ monocyte %monocyte	rs9919190	G	-0.1352	0.02971	5.52993e-06
CD62L- HLA DR++ monocyte %monocyte	rs4668750	A	0.2764	0.05873	2.63299e-06
CD62L- HLA DR++ monocyte %monocyte	rs6430066	C	0.1271	0.02872	9.97493e-06
CD62L- HLA DR++ monocyte %monocyte	rs356651	T	-0.176	0.03878	5.87801e-06
CD62L- HLA DR++ monocyte %monocyte	rs2955643	A	0.1248	0.02633	2.23501e-06
CD62L- HLA DR++ monocyte %monocyte	rs12485444	A	0.1287	0.02682	1.67302e-06
CD62L- HLA DR++ monocyte %monocyte	rs151240896	G	-0.2473	0.0512	1.42699e-06
CD62L- HLA DR++ monocyte %monocyte	rs189575603	C	-0.8168	0.1726	2.31499e-06
CD62L- HLA DR++ monocyte %monocyte	rs111224423	G	-0.2995	0.06702	8.14798e-06
CD62L- HLA DR++ monocyte %monocyte	rs11766800	T	-0.1541	0.03378	5.28896e-06
CD62L- HLA DR++ monocyte %monocyte	rs1969797	A	0.807	0.1756	4.49097e-06
CD62L- HLA DR++ monocyte %monocyte	rs78736203	A	-0.2955	0.06541	6.48694e-06
CD62L- HLA DR++ monocyte %monocyte	rs35079623	C	0.3488	0.07433	2.80899e-06
CD62L- HLA DR++ monocyte %monocyte	rs765044	G	0.1523	0.03151	1.40101e-06
CD62L- HLA DR++ monocyte %monocyte	rs5761319	T	0.1333	0.02676	6.65503e-07
CD11c+ HLA DR++ monocyte AC	rs506388	G	0.1258	0.02806	7.66408e-06
CD11c+ HLA DR++ monocyte AC	rs561934182	G	1.163	0.2505	3.61302e-06
CD11c+ HLA DR++ monocyte AC	rs56186608	T	-0.1271	0.02801	5.88803e-06
CD11c+ HLA DR++ monocyte AC	rs72660177	T	-0.198	0.04402	7.13806e-06
CD11c+ HLA DR++ monocyte AC	rs2404849	G	0.1466	0.03065	1.79602e-06
CD11c+ HLA DR++ monocyte AC	rs116484930	T	1.839	0.4029	5.22601e-06
CD11c+ HLA DR++ monocyte AC	rs6808893	T	-0.1285	0.02714	2.31201e-06
CD11c+ HLA DR++ monocyte AC	rs548306594	C	-0.502	0.1059	2.231e-06
CD11c+ HLA DR++ monocyte AC	rs74610143	T	0.5811	0.1256	3.83902e-06
CD11c+ HLA DR++ monocyte AC	rs55651060	T	-0.5072	0.1058	1.71498e-06
CD11c+ HLA DR++ monocyte AC	rs2295270	A	0.1631	0.03419	1.91898e-06
CD11c+ HLA DR++ monocyte AC	rs151194174	A	-0.3754	0.07868	1.91898e-06
CD11c+ HLA DR++ monocyte AC	rs2587473	T	-0.1584	0.03131	4.46601e-07
CD11c+ HLA DR++ monocyte AC	rs12277397	T	0.1863	0.04033	4e-06
CD11c+ HLA DR++ monocyte AC	rs112353331	T	-0.4377	0.09729	7.07995e-06
CD11c+ HLA DR++ monocyte AC	rs148420500	A	-0.4097	0.091	6.96996e-06
CD11c+ HLA DR++ monocyte AC	rs9894233	A	-0.3853	0.08638	8.46896e-06
CD11c+ HLA DR++ monocyte AC	rs76376209	T	-0.1651	0.03714	9.12809e-06
CD11c+ HLA DR++ monocyte AC	rs117545845	T	0.189	0.04018	2.678e-06
CD11c+ HLA DR++ monocyte %monocyte	rs77361483	T	0.2544	0.05533	4.45502e-06
CD11c+ HLA DR++ monocyte %monocyte	rs191730825	G	0.3732	0.08142	4.74799e-06
CD11c+ HLA DR++ monocyte %monocyte	rs6808893	T	-0.1582	0.02739	8.47208e-09
CD11c+ HLA DR++ monocyte %monocyte	rs74610143	T	0.6697	0.1264	1.26101e-07
CD11c+ HLA DR++ monocyte %monocyte	rs76838015	A	3.194	0.7173	8.7579e-06
CD11c+ HLA DR++ monocyte %monocyte	rs35237330	A	-0.2309	0.04538	3.82402e-07
CD11c+ HLA DR++ monocyte %monocyte	rs6942832	T	0.1238	0.02716	5.39498e-06
CD11c+ HLA DR++ monocyte %monocyte	rs78175301	G	0.4043	0.0873	3.78504e-06
CD11c+ HLA DR++ monocyte %monocyte	rs11785252	A	-0.1459	0.03084	2.32097e-06
CD11c+ HLA DR++ monocyte %monocyte	rs2587473	T	-0.1412	0.03166	8.46798e-06
CD11c+ HLA DR++ monocyte %monocyte	rs1469503	T	0.304	0.06476	2.80498e-06
CD11c+ HLA DR++ monocyte %monocyte	rs117853201	A	0.6992	0.1547	6.47307e-06
CD11c+ HLA DR++ monocyte %monocyte	rs7101558	G	-0.3015	0.06462	3.21299e-06
CD11c+ HLA DR++ monocyte %monocyte	rs76968110	A	-0.447	0.0967	3.95303e-06
CD11c+ HLA DR++ monocyte %monocyte	rs9897015	A	-0.1267	0.02729	3.58798e-06
CD11c+ HLA DR++ monocyte %monocyte	rs76376209	T	-0.1798	0.03753	1.749e-06
CD11c+ HLA DR++ monocyte %monocyte	rs6038180	C	0.1304	0.02905	7.41293e-06
CD11c+ HLA DR++ monocyte %monocyte	rs143643742	G	-0.4681	0.1043	7.46105e-06
Myeloid DC AC	rs141320646	A	0.8749	0.1843	2.14501e-06
Myeloid DC AC	rs115805162	T	-0.2265	0.03229	2.75296e-12
Myeloid DC AC	rs71632979	G	0.6546	0.02797	2.29087e-112
Myeloid DC AC	rs147678401	A	0.319	0.06262	3.69199e-07
Myeloid DC AC	rs569911	C	0.1529	0.02614	5.432e-09
Myeloid DC AC	rs142472859	C	0.7935	0.1634	1.25401e-06
Myeloid DC AC	rs17017403	C	-0.2007	0.04301	3.18002e-06
Myeloid DC AC	rs72794768	A	0.5531	0.1168	2.27002e-06
Myeloid DC AC	rs115389169	T	-0.5608	0.1242	6.54305e-06
Myeloid DC AC	rs4681269	G	-0.1157	0.02587	7.97003e-06
Myeloid DC AC	rs17036497	T	-0.4793	0.1065	6.98393e-06
Myeloid DC AC	rs79275634	A	0.574	0.1265	5.90704e-06
Myeloid DC AC	rs76168011	G	-0.8214	0.1815	6.25101e-06
Myeloid DC AC	rs62504404	A	0.1205	0.0252	1.81301e-06
Myeloid DC AC	rs16938204	T	0.1297	0.02755	2.60898e-06
Myeloid DC AC	rs138949944	T	-1.325	0.2906	5.28701e-06
Myeloid DC AC	rs10746769	C	-0.1438	0.03219	8.21391e-06
Myeloid DC AC	rs10763776	A	-0.1158	0.02585	7.76104e-06
Myeloid DC AC	rs17711429	G	0.3915	0.08829	9.54707e-06
Myeloid DC AC	rs206131	T	-0.1238	0.02757	7.34294e-06
Myeloid DC AC	rs1664690	T	0.1978	0.04469	9.85099e-06
Myeloid DC AC	rs147711004	A	-1.922	0.4296	7.94493e-06
Myeloid DC AC	rs6048352	G	-0.1264	0.02708	3.16701e-06
Myeloid DC AC	rs147431504	G	0.9423	0.2032	3.642e-06
Myeloid DC %DC	rs143140559	T	0.6438	0.1286	5.78496e-07
Myeloid DC %DC	rs71639910	A	0.2526	0.05138	9.21998e-07
Myeloid DC %DC	rs71632979	G	0.6258	0.0287	8.46058e-99
Myeloid DC %DC	rs74341264	A	-0.2585	0.0396	7.62255e-11
Myeloid DC %DC	rs66730637	T	-0.2154	0.04634	3.478e-06
Myeloid DC %DC	rs142472859	C	0.7369	0.1648	8.07402e-06
Myeloid DC %DC	rs7577824	A	-0.1227	0.02584	2.14699e-06
Myeloid DC %DC	rs141267173	T	-0.2542	0.05602	5.89902e-06
Myeloid DC %DC	rs11715127	C	-0.1682	0.03678	4.99505e-06
Myeloid DC %DC	rs62272723	T	0.2972	0.05987	7.26708e-07
Myeloid DC %DC	rs114586806	T	0.3577	0.07639	2.93299e-06
Myeloid DC %DC	rs196051	G	0.1185	0.02668	9.16495e-06
Myeloid DC %DC	rs78726632	C	-0.6159	0.1305	2.44399e-06
Myeloid DC %DC	rs876036	C	0.1584	0.02961	9.42193e-08
Myeloid DC %DC	rs4921823	T	-0.3324	0.07035	2.39398e-06
Myeloid DC %DC	rs34547718	G	-0.1378	0.02808	9.67297e-07
Myeloid DC %DC	rs17767335	C	1.198	0.2622	5.08698e-06
Myeloid DC %DC	rs1571857	T	-0.2037	0.04568	8.53002e-06
Myeloid DC %DC	rs145330472	A	-0.3648	0.07932	4.39805e-06
Myeloid DC %DC	rs1330145	G	0.1193	0.02592	4.35101e-06
Myeloid DC %DC	rs4752481	T	0.1266	0.02587	1.034e-06
Myeloid DC %DC	rs10735429	G	-0.1364	0.02991	5.313e-06
Myeloid DC %DC	rs73180904	T	0.2116	0.04675	6.223e-06
Myeloid DC %DC	rs79691782	T	-0.223	0.04904	5.62898e-06
Myeloid DC %DC	rs79631949	T	0.5111	0.1141	7.71099e-06
Myeloid DC %DC	rs73064521	T	-0.2695	0.05971	6.58097e-06
Myeloid DC %DC	rs6079813	A	-0.5066	0.1102	4.43803e-06
Myeloid DC %DC	rs12628370	T	-0.1675	0.03597	3.34996e-06
Plasmacytoid DC AC	rs6751072	T	-0.1841	0.04126	8.41492e-06
Plasmacytoid DC AC	rs6708784	G	0.1169	0.02406	1.243e-06
Plasmacytoid DC AC	rs12616455	A	0.1321	0.02633	5.57301e-07
Plasmacytoid DC AC	rs7560153	G	-0.6432	0.1424	6.51193e-06
Plasmacytoid DC AC	rs115638174	T	-0.7983	0.166	1.59302e-06
Plasmacytoid DC AC	rs2164210	C	0.1937	0.02628	2.11787e-13
Plasmacytoid DC AC	rs192992420	T	-1.742	0.3865	6.77907e-06
Plasmacytoid DC AC	rs77908862	C	0.2251	0.04706	1.79399e-06
Plasmacytoid DC AC	rs2545798	A	0.1163	0.02379	1.05201e-06
Plasmacytoid DC AC	rs62354582	T	0.5481	0.1034	1.245e-07
Plasmacytoid DC AC	rs144152085	G	-1.824	0.3956	4.16601e-06
Plasmacytoid DC AC	rs73064418	C	-0.2167	0.04768	5.68696e-06
Plasmacytoid DC AC	rs186765793	T	-0.3111	0.06766	4.41804e-06
Plasmacytoid DC AC	rs876039	C	-0.1971	0.02752	9.51481e-13
Plasmacytoid DC AC	rs117039412	A	2.012	0.4152	1.31701e-06
Plasmacytoid DC AC	rs11776881	C	0.1139	0.02439	3.14101e-06
Plasmacytoid DC AC	rs2862050	T	-0.1453	0.03097	2.81598e-06
Plasmacytoid DC AC	rs17108993	G	-0.4462	0.1003	8.93203e-06
Plasmacytoid DC AC	rs55901425	C	1.044	0.2255	3.81101e-06
Plasmacytoid DC AC	rs117839924	C	1.338	0.2948	5.868e-06
Plasmacytoid DC AC	rs117112573	C	0.3807	0.0838	5.73694e-06
Plasmacytoid DC AC	rs17582557	C	0.4301	0.09125	2.54302e-06
Plasmacytoid DC AC	rs76924856	G	-0.2103	0.04684	7.32099e-06
Plasmacytoid DC AC	rs217667	T	0.1614	0.03341	1.424e-06
Plasmacytoid DC AC	rs138423727	C	0.3131	0.06882	5.55405e-06
Plasmacytoid DC AC	rs142129101	C	-0.7037	0.155	5.85302e-06
Plasmacytoid DC AC	rs147983983	G	0.3127	0.06932	6.69499e-06
Plasmacytoid DC AC	rs16977238	A	0.152	0.034	8.07105e-06
Plasmacytoid DC AC	rs16944211	T	-1.205	0.2342	2.80899e-07
Plasmacytoid DC AC	rs117990934	C	-1.178	0.2619	7.06708e-06
Plasmacytoid DC AC	rs10853636	G	0.1138	0.02422	2.72703e-06
DC AC	rs191217950	A	0.6722	0.127	1.276e-07
DC AC	rs911228	A	0.1199	0.02567	3.08901e-06
DC AC	rs55971447	T	0.5889	0.02846	1.19812e-89
DC AC	rs75072970	C	0.3483	0.05681	9.7389e-10
DC AC	rs12144062	T	0.1591	0.03557	8.00295e-06
DC AC	rs17438107	T	0.1983	0.04369	5.87706e-06
DC AC	rs2322660	T	0.1262	0.02779	5.77205e-06
DC AC	rs17017403	C	-0.195	0.04252	4.68296e-06
DC AC	rs7355664	C	0.1158	0.0251	4.08498e-06
DC AC	rs6782857	A	0.1846	0.04063	5.74103e-06
DC AC	rs115751481	A	-0.3782	0.08174	3.843e-06
DC AC	rs11748731	T	0.3124	0.06744	3.75396e-06
DC AC	rs79275634	A	0.5945	0.1248	1.98299e-06
DC AC	rs2490034	A	0.1328	0.02893	4.60596e-06
DC AC	rs76168011	G	-0.7956	0.1796	9.74002e-06
DC AC	rs35802809	T	-0.3287	0.07248	5.94895e-06
DC AC	rs28854187	A	0.1282	0.02716	2.452e-06
DC AC	rs62504404	A	0.125	0.02491	5.47797e-07
DC AC	rs138192280	T	0.1545	0.0336	4.39805e-06
DC AC	rs142917473	C	-0.1534	0.03214	1.894e-06
DC AC	rs9590896	A	-0.1209	0.02728	9.57789e-06
DC AC	rs115102594	G	-0.252	0.05419	3.434e-06
DC AC	rs147431504	G	0.9392	0.2001	2.78298e-06
CD62L- DC AC	rs74341264	A	-0.3652	0.03894	1.18195e-20
CD62L- DC AC	rs143140559	T	0.7418	0.1284	8.28209e-09
CD62L- DC AC	rs71632979	G	0.7524	0.02735	1.40281e-150
CD62L- DC AC	rs147678401	A	0.3283	0.06281	1.82898e-07
CD62L- DC AC	rs71639910	A	0.3586	0.05081	2.04692e-12
CD62L- DC AC	rs17438107	T	0.2057	0.04421	3.37699e-06
CD62L- DC AC	rs75055130	C	-1.139	0.2448	3.39203e-06
CD62L- DC AC	rs9855547	G	0.1447	0.03248	8.67801e-06
CD62L- DC AC	rs35740507	C	-4.152	0.8762	2.23599e-06
CD62L- DC AC	rs139894456	A	-1.176	0.2575	5.12201e-06
CD62L- DC AC	rs771894	A	0.2383	0.05385	9.91402e-06
CD62L- DC AC	rs116910026	T	0.2767	0.05667	1.09401e-06
CD62L- DC AC	rs149812305	C	-0.36	0.0755	1.94299e-06
CD62L- DC AC	rs73231298	A	0.1337	0.02799	1.86599e-06
CD62L- DC AC	rs35519924	A	0.128	0.02738	3.039e-06
CD62L- DC AC	rs151030554	A	-2.086	0.4634	6.98104e-06
CD62L- DC AC	rs139058442	A	0.3107	0.07021	9.94489e-06
CD62L- DC AC	rs112701148	T	-0.2246	0.05013	7.69502e-06
CD62L- DC AC	rs6048352	G	-0.1219	0.02717	7.54797e-06
CD62L- DC %DC	rs1515318	A	-0.1257	0.02658	2.34401e-06
CD62L- DC %DC	rs143140559	T	0.6557	0.1304	5.14802e-07
CD62L- DC %DC	rs74341264	A	-0.3829	0.03987	1.43285e-21
CD62L- DC %DC	rs143032729	G	0.4142	0.07525	3.971e-08
CD62L- DC %DC	rs6537835	A	-0.2072	0.03711	2.54302e-08
CD62L- DC %DC	rs79979402	G	0.2373	0.05218	5.63599e-06
CD62L- DC %DC	rs341029	A	-0.137	0.02939	3.25499e-06
CD62L- DC %DC	rs56199187	T	0.7548	0.02809	2.11349e-144
CD62L- DC %DC	rs4680245	A	-0.3312	0.07348	6.80503e-06
CD62L- DC %DC	rs112985320	T	-0.855	0.1882	5.72598e-06
CD62L- DC %DC	rs62300075	C	0.1381	0.027	3.32499e-07
CD62L- DC %DC	rs116473196	T	-0.9935	0.2113	2.68398e-06
CD62L- DC %DC	rs75220521	G	1.355	0.2917	3.498e-06
CD62L- DC %DC	rs11754319	T	-1.697	0.3784	7.59696e-06
CD62L- DC %DC	rs78548019	T	-1.039	0.231	7.05602e-06
CD62L- DC %DC	rs702185	G	0.2232	0.04854	4.41205e-06
CD62L- DC %DC	rs138315340	T	0.2575	0.05769	8.35391e-06
CD62L- DC %DC	rs41275192	C	0.4062	0.09061	7.61395e-06
CD62L- DC %DC	rs149812305	C	-0.3592	0.07663	2.87799e-06
CD62L- DC %DC	rs2332920	G	0.1217	0.02693	6.40103e-06
CD62L- DC %DC	rs7163051	A	0.1266	0.02752	4.34901e-06
CD62L- DC %DC	rs148188224	G	-1.426	0.3084	3.94703e-06
CD62L- DC %DC	rs2024391	T	0.1625	0.0348	3.13098e-06
CD62L- DC %DC	rs5767014	C	-0.1368	0.03073	8.76799e-06
CD86+ myeloid DC AC	rs72711599	A	0.2153	0.04595	2.91602e-06
CD86+ myeloid DC AC	rs12134798	T	0.1639	0.03471	2.44602e-06
CD86+ myeloid DC AC	rs147678401	A	0.3116	0.06427	1.30101e-06
CD86+ myeloid DC AC	rs139939515	T	-0.5561	0.1174	2.28202e-06
CD86+ myeloid DC AC	rs71639910	A	0.3667	0.05205	2.25476e-12
CD86+ myeloid DC AC	rs6656063	T	0.1405	0.02956	2.093e-06
CD86+ myeloid DC AC	rs71632979	G	0.8088	0.02785	9.7051e-166
CD86+ myeloid DC AC	rs113995133	A	-0.6058	0.1285	2.51102e-06
CD86+ myeloid DC AC	rs3789359	C	-0.3862	0.08529	6.158e-06
CD86+ myeloid DC AC	rs74341264	A	-0.355	0.04006	1.25401e-18
CD86+ myeloid DC AC	rs143140559	T	0.7391	0.1304	1.55299e-08
CD86+ myeloid DC AC	rs115849513	T	-0.3927	0.08325	2.495e-06
CD86+ myeloid DC AC	rs112966518	G	-0.1444	0.03211	7.18406e-06
CD86+ myeloid DC AC	rs112186537	T	-0.6969	0.1444	1.45499e-06
CD86+ myeloid DC AC	rs923967	A	-0.1177	0.0264	8.52806e-06
CD86+ myeloid DC AC	rs16938204	T	0.1278	0.02818	5.94005e-06
CD86+ myeloid DC AC	rs12005879	A	-0.2492	0.05518	6.52995e-06
CD86+ myeloid DC AC	rs9557311	A	0.1673	0.03771	9.41499e-06
CD86+ myeloid DC AC	rs75700156	C	-1.333	0.2966	7.23902e-06
CD86+ myeloid DC AC	rs185312213	G	-0.7215	0.1571	4.52501e-06
CD86+ myeloid DC AC	rs140205436	T	-2.409	0.5106	2.476e-06
CD86+ myeloid DC AC	rs79497887	G	-0.2163	0.04565	2.25798e-06
CD86+ myeloid DC AC	rs72846852	T	-0.3544	0.07783	5.46903e-06
CD86+ myeloid DC %DC	rs143140559	T	0.6732	0.1308	2.80098e-07
CD86+ myeloid DC %DC	rs6656063	T	0.1357	0.02958	4.635e-06
CD86+ myeloid DC %DC	rs71639910	A	0.3612	0.0521	4.9023e-12
CD86+ myeloid DC %DC	rs3789359	C	-0.3803	0.0855	8.93799e-06
CD86+ myeloid DC %DC	rs113995133	A	-0.6667	0.1287	2.339e-07
CD86+ myeloid DC %DC	rs74341264	A	-0.3508	0.0401	3.33887e-18
CD86+ myeloid DC %DC	rs139939515	T	-0.6222	0.1176	1.30299e-07
CD86+ myeloid DC %DC	rs71632979	G	0.8089	0.02792	4.21697e-165
CD86+ myeloid DC %DC	rs950485	C	0.1227	0.02577	2.01002e-06
CD86+ myeloid DC %DC	rs114566711	T	-1.864	0.391	1.948e-06
CD86+ myeloid DC %DC	rs1996740	G	-0.1204	0.02608	4.06602e-06
CD86+ myeloid DC %DC	rs143512471	A	-0.3741	0.08154	4.62999e-06
CD86+ myeloid DC %DC	rs113404917	T	0.2353	0.05309	9.64295e-06
CD86+ myeloid DC %DC	rs78169719	C	-0.443	0.09659	4.67703e-06
CD86+ myeloid DC %DC	rs144259606	C	1.672	0.3718	7.10101e-06
CD86+ myeloid DC %DC	rs77148097	G	-0.225	0.04933	5.26296e-06
CD86+ myeloid DC %DC	rs76522264	C	-2.6	0.5564	3.079e-06
CD86+ myeloid DC %DC	rs117690664	A	-2.515	0.5157	1.123e-06
CD86+ myeloid DC %DC	rs143555771	T	-1.586	0.3474	5.19302e-06
CD86+ myeloid DC %DC	rs75358870	A	0.5691	0.1186	1.66901e-06
CD86+ myeloid DC %DC	rs140205436	T	-2.273	0.5121	9.34394e-06
CD86+ myeloid DC %DC	rs72745440	A	-0.5139	0.11	3.12702e-06
CD86+ myeloid DC %DC	rs113345111	G	0.2938	0.06497	6.30507e-06
CD86+ myeloid DC %DC	rs77768825	G	0.2261	0.04991	6.09902e-06
CD86+ plasmacytoid DC AC	rs56164117	C	-0.1223	0.02608	2.86603e-06
CD86+ plasmacytoid DC AC	rs1991164	C	-0.117	0.02506	3.13798e-06
CD86+ plasmacytoid DC AC	rs13088702	C	0.3946	0.07957	7.45401e-07
CD86+ plasmacytoid DC AC	rs78379738	G	0.3098	0.06801	5.41801e-06
CD86+ plasmacytoid DC AC	rs10248630	G	-0.1133	0.02489	5.53095e-06
CD86+ plasmacytoid DC AC	rs2725015	G	-0.1473	0.02834	2.16601e-07
CD86+ plasmacytoid DC AC	rs79116372	T	-0.3011	0.06551	4.44396e-06
CD86+ plasmacytoid DC AC	rs140090913	A	-1.091	0.2411	6.19498e-06
CD86+ plasmacytoid DC AC	rs139557155	G	0.2575	0.05462	2.52203e-06
CD86+ plasmacytoid DC AC	rs61852527	G	-0.2618	0.0509	2.84197e-07
CD86+ plasmacytoid DC AC	rs9513487	G	0.1234	0.0269	4.67498e-06
CD86+ plasmacytoid DC AC	rs142245023	A	0.7025	0.1505	3.17198e-06
CD86+ plasmacytoid DC AC	rs11852100	C	0.2639	0.0548	1.527e-06
CD86+ plasmacytoid DC AC	rs75070627	C	0.9624	0.1978	1.18801e-06
CD86+ plasmacytoid DC AC	rs114468547	G	-0.2713	0.05921	4.77101e-06
CD86+ plasmacytoid DC AC	rs118148569	T	0.2729	0.05772	2.362e-06
CD86+ plasmacytoid DC AC	rs112496823	C	0.1603	0.03305	1.286e-06
CD86+ plasmacytoid DC AC	rs150206669	G	-0.4937	0.1106	8.30692e-06
CD86+ plasmacytoid DC AC	rs313778	T	-0.2171	0.04867	8.44695e-06
CD86+ plasmacytoid DC AC	rs11701450	G	0.3632	0.08004	5.90201e-06
CD86+ plasmacytoid DC %DC	rs3845548	T	-0.2739	0.02938	1.98381e-20
CD86+ plasmacytoid DC %DC	rs513617	T	0.1173	0.0264	9.1939e-06
CD86+ plasmacytoid DC %DC	rs11811863	T	-0.1537	0.03086	6.62598e-07
CD86+ plasmacytoid DC %DC	rs11166208	A	-1.201	0.2713	9.93802e-06
CD86+ plasmacytoid DC %DC	rs10170363	T	0.1318	0.02687	9.80189e-07
CD86+ plasmacytoid DC %DC	rs66967216	A	-0.3759	0.07853	1.76799e-06
CD86+ plasmacytoid DC %DC	rs1915087	C	0.1569	0.03084	3.84601e-07
CD86+ plasmacytoid DC %DC	rs78379738	G	0.3227	0.06823	2.34202e-06
CD86+ plasmacytoid DC %DC	rs6930632	T	-0.1504	0.03249	3.80803e-06
CD86+ plasmacytoid DC %DC	rs6463191	A	-0.1275	0.02658	1.68702e-06
CD86+ plasmacytoid DC %DC	rs116872766	C	-0.9025	0.1818	7.20195e-07
CD86+ plasmacytoid DC %DC	rs55966096	C	-0.1321	0.02729	1.36101e-06
CD86+ plasmacytoid DC %DC	rs140090913	A	-1.154	0.2432	2.174e-06
CD86+ plasmacytoid DC %DC	rs55732541	C	-0.186	0.04137	7.12e-06
CD86+ plasmacytoid DC %DC	rs139557155	G	0.277	0.05451	3.92799e-07
CD86+ plasmacytoid DC %DC	rs117919713	G	0.2457	0.05442	6.553e-06
CD86+ plasmacytoid DC %DC	rs72810797	T	-0.4408	0.09664	5.27898e-06
CD86+ plasmacytoid DC %DC	rs61852527	G	-0.2768	0.05083	5.53694e-08
CD86+ plasmacytoid DC %DC	rs11231693	A	-0.2631	0.05451	1.44601e-06
CD86+ plasmacytoid DC %DC	rs12311260	G	0.2649	0.0576	4.38399e-06
CD86+ plasmacytoid DC %DC	rs9513487	G	0.131	0.0268	1.065e-06
CD86+ plasmacytoid DC %DC	rs34692286	C	-0.114	0.02574	9.75102e-06
CD86+ plasmacytoid DC %DC	rs11852100	C	0.2436	0.05467	8.60696e-06
CD86+ plasmacytoid DC %DC	rs75070627	C	0.9606	0.2005	1.73201e-06
CD86+ plasmacytoid DC %DC	rs2955695	A	-0.1122	0.0247	5.78203e-06
CD86+ plasmacytoid DC %DC	rs112496823	C	0.1585	0.03308	1.72001e-06
CD86+ plasmacytoid DC %DC	rs71381356	C	-0.2097	0.04494	3.176e-06
CD86+ plasmacytoid DC %DC	rs150206669	G	-0.4931	0.1106	8.45493e-06
CD86+ plasmacytoid DC %DC	rs62131897	C	-0.8171	0.1836	8.85299e-06
CD86+ plasmacytoid DC %DC	rs9607320	T	0.1192	0.02572	3.67198e-06
CD62L- myeloid DC AC	rs74341264	A	-0.4066	0.03995	5.48656e-24
CD62L- myeloid DC AC	rs71632979	G	0.8094	0.02787	9.84011e-166
CD62L- myeloid DC AC	rs17438107	T	0.2161	0.04523	1.83502e-06
CD62L- myeloid DC AC	rs143140559	T	0.8211	0.1303	3.33903e-10
CD62L- myeloid DC AC	rs71639910	A	0.401	0.05202	1.66303e-14
CD62L- myeloid DC AC	rs147678401	A	0.3306	0.06429	2.86101e-07
CD62L- myeloid DC AC	rs10779896	T	-0.2364	0.05339	9.82992e-06
CD62L- myeloid DC AC	rs73172229	T	-0.1908	0.03986	1.77101e-06
CD62L- myeloid DC AC	rs13148506	T	0.1304	0.02714	1.61901e-06
CD62L- myeloid DC AC	rs116910026	T	0.2902	0.05778	5.38704e-07
CD62L- myeloid DC AC	rs4997747	C	0.1346	0.02844	2.29198e-06
CD62L- myeloid DC AC	rs11830537	T	-0.314	0.06982	7.11705e-06
CD62L- myeloid DC AC	rs17071426	T	-0.6001	0.135	9.04295e-06
CD62L- myeloid DC AC	rs35519924	A	0.1281	0.02803	5.03802e-06
CD62L- myeloid DC AC	rs112701148	T	-0.2301	0.05114	7.05895e-06
CD62L- myeloid DC AC	rs112501424	T	0.1694	0.03788	8.03693e-06
CD62L- myeloid DC AC	rs5767014	C	-0.1397	0.03083	6.08303e-06
CD62L- myeloid DC %DC	rs6537835	A	-0.1661	0.0368	6.55798e-06
CD62L- myeloid DC %DC	rs74341264	A	-0.4263	0.03928	5.29176e-27
CD62L- myeloid DC %DC	rs147678401	A	0.3059	0.06344	1.48102e-06
CD62L- myeloid DC %DC	rs34558449	C	0.2273	0.04585	7.51208e-07
CD62L- myeloid DC %DC	rs143140559	T	0.7929	0.1294	1.00501e-09
CD62L- myeloid DC %DC	rs17438107	T	0.1995	0.04469	8.32492e-06
CD62L- myeloid DC %DC	rs71632979	G	0.8232	0.02725	8.531e-178
CD62L- myeloid DC %DC	rs71639910	A	0.4169	0.05126	5.85868e-16
CD62L- myeloid DC %DC	rs10779896	T	-0.2427	0.05258	4.04297e-06
CD62L- myeloid DC %DC	rs143586943	A	-1.817	0.4068	8.18295e-06
CD62L- myeloid DC %DC	rs16864449	G	-1.124	0.2398	2.83903e-06
CD62L- myeloid DC %DC	rs17637703	G	0.1393	0.03014	3.94103e-06
CD62L- myeloid DC %DC	rs530300575	G	-1.019	0.2169	2.733e-06
CD62L- myeloid DC %DC	rs62300075	C	0.1382	0.02676	2.524e-07
CD62L- myeloid DC %DC	rs75220521	G	1.34	0.289	3.67502e-06
CD62L- myeloid DC %DC	rs3012723	C	0.2018	0.04542	9.14092e-06
CD62L- myeloid DC %DC	rs181905377	T	-0.748	0.1684	9.20407e-06
CD62L- myeloid DC %DC	rs149812305	C	-0.3397	0.07614	8.40795e-06
CD62L- myeloid DC %DC	rs116910026	T	0.273	0.05712	1.82201e-06
CD62L- myeloid DC %DC	rs7300606	C	-0.1337	0.02998	8.52393e-06
CD62L- myeloid DC %DC	rs6492701	C	-0.1278	0.02853	7.75104e-06
CD62L- myeloid DC %DC	rs7148140	G	0.2287	0.05156	9.50802e-06
CD62L- myeloid DC %DC	rs17780615	T	-0.1776	0.03958	7.44698e-06
CD62L- myeloid DC %DC	rs72743439	T	1.099	0.2389	4.39602e-06
CD62L- myeloid DC %DC	rs116473040	G	0.4063	0.09051	7.39997e-06
CD62L- myeloid DC %DC	rs5767014	C	-0.1514	0.03046	6.94592e-07
CD62L- plasmacytoid DC AC	rs4462104	C	-0.1397	0.03017	3.764e-06
CD62L- plasmacytoid DC AC	rs12061996	G	-0.1861	0.04131	6.88906e-06
CD62L- plasmacytoid DC AC	rs17224524	C	-0.129	0.02753	2.87098e-06
CD62L- plasmacytoid DC AC	rs116054627	A	0.3356	0.06158	5.38505e-08
CD62L- plasmacytoid DC AC	rs75472065	C	0.6561	0.1466	7.89696e-06
CD62L- plasmacytoid DC AC	rs4928176	A	0.111	0.02436	5.425e-06
CD62L- plasmacytoid DC AC	rs191779135	G	-0.2628	0.04325	1.376e-09
CD62L- plasmacytoid DC AC	rs6535445	C	-0.2794	0.02525	5.62471e-28
CD62L- plasmacytoid DC AC	rs1472757	C	-0.1252	0.02495	5.45306e-07
CD62L- plasmacytoid DC AC	rs1391986	T	0.7317	0.1561	2.87402e-06
CD62L- plasmacytoid DC AC	rs9502274	T	-0.1362	0.03052	8.36604e-06
CD62L- plasmacytoid DC AC	rs13201703	A	0.252	0.05616	7.45006e-06
CD62L- plasmacytoid DC AC	rs9403901	A	-0.1501	0.03311	5.98205e-06
CD62L- plasmacytoid DC AC	rs56374915	A	-0.1835	0.03892	2.52802e-06
CD62L- plasmacytoid DC AC	rs72716416	T	0.3081	0.06925	8.87503e-06
CD62L- plasmacytoid DC AC	rs118054784	A	0.2985	0.0621	1.59698e-06
CD62L- plasmacytoid DC AC	rs116894787	C	0.5376	0.1152	3.18801e-06
CD62L- plasmacytoid DC AC	rs7114664	C	0.1874	0.0397	2.44101e-06
CD62L- plasmacytoid DC AC	rs61936377	C	0.1364	0.02822	1.39601e-06
CD62L- plasmacytoid DC AC	rs16957038	A	1.17	0.2465	2.15298e-06
CD62L- plasmacytoid DC AC	rs170697	A	0.1127	0.02415	3.16403e-06
CD62L- plasmacytoid DC AC	rs9900969	T	0.1321	0.02954	8.00903e-06
CD62L- plasmacytoid DC AC	rs11659751	A	0.209	0.04558	4.70804e-06
CD62L- plasmacytoid DC AC	rs150918748	T	0.8677	0.1908	5.63197e-06
CD62L- plasmacytoid DC %DC	rs4462104	C	-0.1401	0.03077	5.46097e-06
CD62L- plasmacytoid DC %DC	rs55971447	T	-0.3011	0.02899	6.69885e-25
CD62L- plasmacytoid DC %DC	rs116054627	A	0.2959	0.063	2.73602e-06
CD62L- plasmacytoid DC %DC	rs148594241	C	-0.3282	0.07246	6.11097e-06
CD62L- plasmacytoid DC %DC	rs79976443	A	-0.2638	0.05899	7.96893e-06
CD62L- plasmacytoid DC %DC	rs75472065	C	0.6724	0.1479	5.61694e-06
CD62L- plasmacytoid DC %DC	rs62297340	A	0.1816	0.03899	3.30803e-06
CD62L- plasmacytoid DC %DC	rs79659729	T	-0.2731	0.06127	8.53198e-06
CD62L- plasmacytoid DC %DC	rs6535445	C	-0.3029	0.02564	1.34803e-31
CD62L- plasmacytoid DC %DC	rs191779135	G	-0.2664	0.04411	1.721e-09
CD62L- plasmacytoid DC %DC	rs148863428	A	1.06	0.232	5.07002e-06
CD62L- plasmacytoid DC %DC	rs1835019	T	0.1261	0.02791	6.43799e-06
CD62L- plasmacytoid DC %DC	rs56374915	A	-0.1787	0.03964	6.77407e-06
CD62L- plasmacytoid DC %DC	rs62495198	T	-0.1115	0.0251	9.15208e-06
CD62L- plasmacytoid DC %DC	rs61859443	A	0.7951	0.1781	8.28591e-06
CD62L- plasmacytoid DC %DC	rs146839224	A	1.182	0.2447	1.41899e-06
CD62L- plasmacytoid DC %DC	rs11000032	A	0.1292	0.02767	3.12802e-06
CD62L- plasmacytoid DC %DC	rs182833362	A	1.949	0.408	1.86299e-06
CD62L- plasmacytoid DC %DC	rs8044705	C	0.1095	0.02473	9.80099e-06
CD62L- plasmacytoid DC %DC	rs3827963	G	0.1206	0.02628	4.61902e-06
CD62L- CD86+ myeloid DC AC	rs147678401	A	0.3417	0.06421	1.09901e-07
CD62L- CD86+ myeloid DC AC	rs74341264	A	-0.4509	0.03985	3.71535e-29
CD62L- CD86+ myeloid DC AC	rs2788088	A	-0.1286	0.02736	2.711e-06
CD62L- CD86+ myeloid DC AC	rs71639910	A	0.425	0.05195	3.95913e-16
CD62L- CD86+ myeloid DC AC	rs61808511	G	0.1553	0.03474	8.03304e-06
CD62L- CD86+ myeloid DC AC	rs113995133	A	-0.6066	0.1283	2.381e-06
CD62L- CD86+ myeloid DC AC	rs71632979	G	0.9207	0.02691	1e-200
CD62L- CD86+ myeloid DC AC	rs6656063	T	0.1319	0.02958	8.53709e-06
CD62L- CD86+ myeloid DC AC	rs77107932	C	-0.4223	0.08238	3.13098e-07
CD62L- CD86+ myeloid DC AC	rs143140559	T	0.7645	0.1298	4.219e-09
CD62L- CD86+ myeloid DC AC	rs10779896	T	-0.2434	0.0534	5.33605e-06
CD62L- CD86+ myeloid DC AC	rs146507670	T	-0.4935	0.1095	6.80503e-06
CD62L- CD86+ myeloid DC AC	rs162588	A	-0.1544	0.03158	1.06101e-06
CD62L- CD86+ myeloid DC AC	rs144101090	A	-0.4201	0.09454	9.12095e-06
CD62L- CD86+ myeloid DC AC	rs112186537	T	-0.691	0.1441	1.69099e-06
CD62L- CD86+ myeloid DC AC	rs117044176	A	-1.385	0.3101	8.27409e-06
CD62L- CD86+ myeloid DC AC	rs117690664	A	-2.339	0.5107	4.80596e-06
CD62L- CD86+ myeloid DC AC	rs62489014	T	-0.4885	0.11	9.18904e-06
CD62L- CD86+ myeloid DC AC	rs139956891	G	0.2686	0.05451	8.74601e-07
CD62L- CD86+ myeloid DC AC	rs11830537	T	-0.3134	0.06979	7.35495e-06
CD62L- CD86+ myeloid DC AC	rs135299	A	0.1435	0.03123	4.46396e-06
CD62L- CD86+ myeloid DC %DC	rs2788088	A	-0.1283	0.02719	2.488e-06
CD62L- CD86+ myeloid DC %DC	rs147678401	A	0.3215	0.06383	4.97496e-07
CD62L- CD86+ myeloid DC %DC	rs71639910	A	0.4245	0.05172	3.15864e-16
CD62L- CD86+ myeloid DC %DC	rs113995133	A	-0.6516	0.1277	3.53997e-07
CD62L- CD86+ myeloid DC %DC	rs6537835	A	-0.1706	0.03712	4.48002e-06
CD62L- CD86+ myeloid DC %DC	rs79078281	G	0.5118	0.1119	4.99597e-06
CD62L- CD86+ myeloid DC %DC	rs74341264	A	-0.4505	0.03971	2.65277e-29
CD62L- CD86+ myeloid DC %DC	rs71632979	G	0.929	0.0268	1e-200
CD62L- CD86+ myeloid DC %DC	rs77107932	C	-0.4247	0.08194	2.30802e-07
CD62L- CD86+ myeloid DC %DC	rs143140559	T	0.71	0.1289	3.879e-08
CD62L- CD86+ myeloid DC %DC	rs10779896	T	-0.2429	0.05312	5.00299e-06
CD62L- CD86+ myeloid DC %DC	rs162588	A	-0.1411	0.03136	7.09594e-06
CD62L- CD86+ myeloid DC %DC	rs117690664	A	-2.506	0.5056	7.49394e-07
CD62L- CD86+ myeloid DC %DC	rs144030104	T	0.5823	0.1299	7.55892e-06
CD62L- CD86+ myeloid DC %DC	rs72659736	T	0.1382	0.03068	6.85394e-06
CD62L- CD86+ myeloid DC %DC	rs139956891	G	0.244	0.0541	6.663e-06
CD62L- CD86+ myeloid DC %DC	rs4761369	T	0.1553	0.03329	3.19198e-06
CD62L- CD86+ myeloid DC %DC	rs113704374	G	0.4006	0.0901	9.03296e-06
CD62L- CD86+ myeloid DC %DC	rs500809	A	0.1195	0.02597	4.37603e-06
CD62L- CD86+ myeloid DC %DC	rs5767014	C	-0.1396	0.03059	5.18096e-06
Plasmacytoid DC %DC	rs10910893	T	-0.2262	0.04889	3.85798e-06
Plasmacytoid DC %DC	rs143032729	G	-0.3966	0.07264	5.11105e-08
Plasmacytoid DC %DC	rs74341264	A	0.2502	0.03866	1.12001e-10
Plasmacytoid DC %DC	rs56199187	T	-0.5887	0.02799	1.96517e-92
Plasmacytoid DC %DC	rs7593638	C	0.1305	0.02526	2.52e-07
Plasmacytoid DC %DC	rs2164210	C	0.1236	0.02777	8.76193e-06
Plasmacytoid DC %DC	rs62234997	G	0.2108	0.04552	3.77703e-06
Plasmacytoid DC %DC	rs62272723	T	-0.2775	0.05854	2.21202e-06
Plasmacytoid DC %DC	rs11715127	C	0.1657	0.03607	4.48198e-06
Plasmacytoid DC %DC	rs7566	C	0.184	0.04158	9.99701e-06
Plasmacytoid DC %DC	rs196051	G	-0.1221	0.02607	2.90503e-06
Plasmacytoid DC %DC	rs876036	C	-0.1835	0.02885	2.25201e-10
Plasmacytoid DC %DC	rs78726632	C	0.6212	0.1274	1.14101e-06
Plasmacytoid DC %DC	rs4398989	A	-0.2853	0.06219	4.65897e-06
Plasmacytoid DC %DC	rs10759202	A	-0.2618	0.05913	9.85099e-06
Plasmacytoid DC %DC	rs4752481	T	-0.1258	0.0253	6.93107e-07
Plasmacytoid DC %DC	rs79053113	T	-1.939	0.4161	3.264e-06
Plasmacytoid DC %DC	rs607867	C	-0.868	0.1904	5.31496e-06
Plasmacytoid DC %DC	rs75812106	T	0.679	0.1509	7.04596e-06
Plasmacytoid DC %DC	rs28595889	T	0.1222	0.02739	8.31802e-06
Plasmacytoid DC %DC	rs10735429	G	0.1338	0.02924	4.91802e-06
Plasmacytoid DC %DC	rs73180904	T	-0.2075	0.04577	5.99501e-06
Plasmacytoid DC %DC	rs690924	T	0.3577	0.07936	6.77798e-06
Plasmacytoid DC %DC	rs12951038	T	0.2104	0.04683	7.24303e-06
Plasmacytoid DC %DC	rs203393	A	-0.1217	0.02505	1.23501e-06
HLA DR++ monocyte %monocyte	rs76950373	C	0.1622	0.0366	9.5971e-06
HLA DR++ monocyte %monocyte	rs9439731	C	-0.1231	0.02626	2.85102e-06
HLA DR++ monocyte %monocyte	rs7538058	G	0.1374	0.03081	8.531e-06
HLA DR++ monocyte %monocyte	rs116670542	A	-1.812	0.3917	3.84601e-06
HLA DR++ monocyte %monocyte	rs187260865	T	-0.5052	0.09405	8.30902e-08
HLA DR++ monocyte %monocyte	rs17023874	T	-0.2782	0.06213	7.74694e-06
HLA DR++ monocyte %monocyte	rs7624992	T	-0.1735	0.03914	9.56908e-06
HLA DR++ monocyte %monocyte	rs2878953	T	0.2039	0.04605	9.82992e-06
HLA DR++ monocyte %monocyte	rs62395272	T	-0.2295	0.03657	3.90598e-10
HLA DR++ monocyte %monocyte	rs9271281	T	-0.3029	0.03046	5.37155e-23
HLA DR++ monocyte %monocyte	rs9271768	G	-0.2475	0.03213	1.68384e-14
HLA DR++ monocyte %monocyte	rs9296042	T	-0.1923	0.02928	5.86138e-11
HLA DR++ monocyte %monocyte	rs9469094	C	0.3326	0.05164	1.35101e-10
HLA DR++ monocyte %monocyte	rs116322630	T	0.2678	0.05377	6.63804e-07
HLA DR++ monocyte %monocyte	rs2090888	T	0.1173	0.02647	9.67208e-06
HLA DR++ monocyte %monocyte	rs2113347	C	-0.1283	0.02784	4.20397e-06
HLA DR++ monocyte %monocyte	rs61835728	T	-0.5588	0.1253	8.39093e-06
HLA DR++ monocyte %monocyte	rs150066324	T	0.5024	0.1131	9.25699e-06
HLA DR++ monocyte %monocyte	rs7953257	T	-0.1366	0.02719	5.34995e-07
HLA DR++ monocyte %monocyte	rs12436392	C	0.5761	0.123	2.943e-06
HLA DR++ monocyte %monocyte	rs62083470	C	-0.1742	0.03706	2.68201e-06
HLA DR++ monocyte %monocyte	rs10410907	T	0.1843	0.04055	5.65405e-06
HLA DR++ monocyte %monocyte	rs6010756	C	-0.3757	0.07989	2.67202e-06
HLA DR++ monocyte %leukocyte	rs9439732	T	-0.1324	0.02523	1.62401e-07
HLA DR++ monocyte %leukocyte	rs35478452	C	-0.7033	0.1514	3.51504e-06
HLA DR++ monocyte %leukocyte	rs115589615	T	-0.4683	0.09513	8.93203e-07
HLA DR++ monocyte %leukocyte	rs9271768	G	-0.2168	0.03267	3.71878e-11
HLA DR++ monocyte %leukocyte	rs62395272	T	-0.1829	0.03742	1.06999e-06
HLA DR++ monocyte %leukocyte	rs9270591	T	-0.2715	0.03137	7.43875e-18
HLA DR++ monocyte %leukocyte	rs9296042	T	-0.1611	0.02972	6.34498e-08
HLA DR++ monocyte %leukocyte	rs76115039	A	1.447	0.3206	6.63804e-06
HLA DR++ monocyte %leukocyte	rs9615878	A	0.1791	0.04031	9.19602e-06
HLA DR++ monocyte AC	rs12410580	A	0.2562	0.05738	8.27199e-06
HLA DR++ monocyte AC	rs10753675	T	0.1115	0.0249	7.80998e-06
HLA DR++ monocyte AC	rs115589615	T	-0.4684	0.09367	5.98494e-07
HLA DR++ monocyte AC	rs138955284	T	-0.9382	0.1848	4.02504e-07
HLA DR++ monocyte AC	rs114141703	A	0.3833	0.08005	1.74699e-06
HLA DR++ monocyte AC	rs74827437	G	0.1903	0.04129	4.20504e-06
HLA DR++ monocyte AC	rs12659610	A	0.8519	0.1886	6.47799e-06
HLA DR++ monocyte AC	rs73576356	T	-0.2957	0.06466	4.98001e-06
HLA DR++ monocyte AC	rs9272459	A	-0.1649	0.02958	2.66397e-08
HLA DR++ monocyte AC	rs62395272	T	-0.1767	0.0353	5.79402e-07
HLA DR++ monocyte AC	rs9275271	C	0.2356	0.03057	1.67494e-14
HLA DR++ monocyte AC	rs112700313	T	-1.116	0.2489	7.59399e-06
HLA DR++ monocyte AC	rs28610544	T	0.1685	0.03275	2.831e-07
HLA DR++ monocyte AC	rs117433119	C	1.226	0.269	5.30799e-06
HLA DR++ monocyte AC	rs16901587	A	-0.1396	0.03069	5.61798e-06
HLA DR++ monocyte AC	rs35842632	T	0.1193	0.02672	8.22792e-06
HLA DR++ monocyte AC	rs4244738	G	0.3959	0.08798	6.99906e-06
HLA DR++ monocyte AC	rs7310615	G	-0.1431	0.02641	6.40398e-08
HLA DR++ monocyte AC	rs11169475	A	-0.3396	0.07329	3.71604e-06
HLA DR++ monocyte AC	rs111801150	G	-1.644	0.3396	1.33999e-06
HLA DR++ monocyte AC	rs55952218	A	0.2123	0.04485	2.28402e-06
HLA DR++ monocyte AC	rs183181627	C	-1.803	0.3795	2.10902e-06
HLA DR++ monocyte AC	rs34795364	C	-1.754	0.3818	4.489e-06
HLA DR++ monocyte AC	rs139181645	G	-0.2801	0.05887	2.03301e-06
HLA DR++ monocyte AC	rs61289229	T	0.1874	0.03947	2.14902e-06
HLA DR++ monocyte AC	rs5995959	T	-0.3484	0.07506	3.58798e-06
CD4 Treg %CD4	rs181741769	C	1.241	0.2679	3.73603e-06
CD4 Treg %CD4	rs13410035	T	-0.3267	0.06743	1.322e-06
CD4 Treg %CD4	rs17009374	T	0.5648	0.1239	5.34097e-06
CD4 Treg %CD4	rs4685760	C	-0.1117	0.02502	8.30195e-06
CD4 Treg %CD4	rs12186662	G	-0.1134	0.0254	8.30692e-06
CD4 Treg %CD4	rs77142596	T	-0.307	0.06687	4.57804e-06
CD4 Treg %CD4	rs2187822	C	-0.1531	0.03337	4.65704e-06
CD4 Treg %CD4	rs191172032	A	0.3869	0.0825	2.83302e-06
CD4 Treg %CD4	rs77615103	A	0.1876	0.03743	5.62199e-07
CD4 Treg %CD4	rs138899232	T	0.1934	0.04306	7.26708e-06
CD4 Treg %CD4	rs1571025	G	0.2422	0.0339	1.10892e-12
CD4 Treg %CD4	rs6602392	A	0.2173	0.03926	3.33703e-08
CD4 Treg %CD4	rs73018933	A	-0.1478	0.03295	7.56206e-06
CD4 Treg %CD4	rs77071786	C	-0.2858	0.05432	1.51901e-07
CD4 Treg %CD4	rs149595513	T	1.04	0.227	4.78597e-06
CD4 Treg %CD4	rs146090095	T	-0.2227	0.04891	5.48302e-06
CD4 Treg %CD4	rs79028902	T	-0.1713	0.03867	9.77192e-06
CD4 Treg %CD4	rs72821912	T	0.2845	0.06114	3.38197e-06
CD4 Treg %CD4	rs2909902	A	-0.1357	0.02779	1.08101e-06
CD4 Treg %CD4	rs6016476	G	0.1213	0.02643	4.56604e-06
CD4 Treg %T cell	rs79327855	T	-1.849	0.3895	2.14798e-06
CD4 Treg %T cell	rs76239041	A	0.3211	0.06468	7.21805e-07
CD4 Treg %T cell	rs219948	A	0.1335	0.02947	6.10506e-06
CD4 Treg %T cell	rs2975007	T	-0.1628	0.0337	1.42099e-06
CD4 Treg %T cell	rs971864	T	0.1181	0.02572	4.56499e-06
CD4 Treg %T cell	rs115707165	T	-1.047	0.2348	8.49298e-06
CD4 Treg %T cell	rs28445004	C	0.46	0.1039	9.87302e-06
CD4 Treg %T cell	rs6602392	A	0.1917	0.04025	1.992e-06
[truncated: 16,623 more rows]

## Sheet: Supplementary Table 4
Supplementary Table 4. IVs related to gut microbial taxa and ischemic stroke (locus-wide significance, p < 1E-05)
No.	SNP	chr.outcome	pos.outcome	other_allele.outcome	effect_allele.outcome	Outcome	beta.outcome	se.outcome	pval.outcome
1	rs1000888	13	23343542	G	C	Ischemic stroke	0.0024	0.0087	0.7858
2	rs10028567	4	53657577	T	C	Ischemic stroke	-0.0168	0.0127	0.1846
3	rs10031059	4	35358594	T	C	Ischemic stroke	0.0066	0.0099	0.5066
4	rs10036909	5	127861692	T	C	Ischemic stroke	-0.0103	0.0172	0.5483
5	rs10044993	5	58424440	C	A	Ischemic stroke	0.0079	0.0116	0.4948
6	rs10048062	15	98476920	T	C	Ischemic stroke	0.0061	0.0122	0.618399
7	rs10065321	5	141857415	C	T	Ischemic stroke	-0.0065	0.0085	0.447
8	rs10070053	5	34794789	G	A	Ischemic stroke	0.0052	0.0096	0.5902
9	rs10074000	5	113126539	C	T	Ischemic stroke	-0.0053	0.0089	0.554501
10	rs1007475	6	148403405	T	G	Ischemic stroke	0.003	0.0096	0.754699
11	rs10084203	2	191304149	A	G	Ischemic stroke	0.0154	0.0093	0.0986802
12	rs10090365	8	138638199	A	G	Ischemic stroke	-0.028	0.0086	0.001084
13	rs10093861	8	121244406	A	G	Ischemic stroke	0.0001	0.0086	0.9866
14	rs10093869	8	1266824	G	A	Ischemic stroke	-0.0067	0.0095	0.4804
15	rs10098492	8	113109756	C	T	Ischemic stroke	0.03	0.0135	0.0267602
16	rs1010560	1	30400301	A	C	Ischemic stroke	0.0006	0.0108	0.9528
17	rs10108780	8	123882833	G	A	Ischemic stroke	0.0034	0.0096	0.720299
18	rs10131724	14	52219066	A	C	Ischemic stroke	0.0159	0.0219	0.468
19	rs10138457	14	102458052	C	T	Ischemic stroke	0.0136	0.0167	0.4159
20	rs10140184	14	73181783	C	A	Ischemic stroke	-0.0018	0.0096	0.8481
21	rs10147907	14	89484373	G	T	Ischemic stroke	-0.0091	0.0133	0.4964
22	rs10150232	14	30418008	G	A	Ischemic stroke	0.0008	0.0095	0.9315
23	rs10164067	18	46614602	G	T	Ischemic stroke	0.0093	0.0151	0.5359
24	rs10167839	2	181882879	G	A	Ischemic stroke	0.0004	0.0086	0.9632
25	rs10202904	2	125440268	T	G	Ischemic stroke	0.005	0.009	0.579101
26	rs1020520	7	33603146	G	T	Ischemic stroke	-0.0156	0.0098	0.1109
27	rs10248854	7	121281238	A	C	Ischemic stroke	0.0031	0.0097	0.749
28	rs10262702	7	66890843	C	T	Ischemic stroke	-0.0078	0.0127	0.537
29	rs10263623	7	64894137	T	C	Ischemic stroke	0.026	0.017	0.1244
30	rs10274562	7	11222521	T	C	Ischemic stroke	0.0096	0.0091	0.29
31	rs10279978	7	5319387	G	A	Ischemic stroke	-0.014	0.0107	0.1915
32	rs1031599	3	66725825	G	T	Ischemic stroke	-0.0087	0.0123	0.4777
33	rs1035588	2	150077190	G	A	Ischemic stroke	0.0014	0.0087	0.8679
34	rs10409783	19	4555786	A	G	Ischemic stroke	0.0031	0.0104	0.7674
35	rs10414815	19	42586245	T	C	Ischemic stroke	0.0343	0.0192	0.0742694
36	rs10417872	19	28767353	T	G	Ischemic stroke	-0.015	0.0092	0.1033
37	rs10423795	19	49523088	C	T	Ischemic stroke	-0.0075	0.0092	0.4125
38	rs10439674	21	42681392	G	A	Ischemic stroke	0.0062	0.0098	0.5287
39	rs10444197	10	2215931	G	A	Ischemic stroke	0.0011	0.0094	0.9091
40	rs10448310	9	93556174	G	A	Ischemic stroke	-0.0148	0.0082	0.0726507
41	rs10458299	7	135052348	C	T	Ischemic stroke	-0.0177	0.0174	0.3101
42	rs10461257	4	156131004	G	A	Ischemic stroke	0.019	0.0103	0.0642999
43	rs1046175	10	135204950	C	G	Ischemic stroke	0.0069	0.0142	0.627001
44	rs10464997	8	20902693	A	G	Ischemic stroke	0.0062	0.011	0.5736
45	rs10490280	2	37905976	T	C	Ischemic stroke	-0.0133	0.0108	0.2209
46	rs10495392	1	237422989	C	T	Ischemic stroke	0.0099	0.0136	0.4659
47	rs10497836	2	200288718	C	T	Ischemic stroke	-0.0062	0.0091	0.4917
48	rs10501370	11	58040621	T	C	Ischemic stroke	-0.0188	0.0234	0.4208
49	rs10502061	11	105615253	G	A	Ischemic stroke	0.0007	0.0145	0.9602
50	rs10506058	12	30268485	G	A	Ischemic stroke	0.003	0.0086	0.7289
51	rs10512344	9	109009495	G	C	Ischemic stroke	0.037	0.018	0.0395403
52	rs10741777	11	19572557	C	T	Ischemic stroke	0.0104	0.0092	0.2599
53	rs10769159	11	45688595	G	C	Ischemic stroke	-0.0061	0.0085	0.4688
54	rs10781340	9	78752170	G	A	Ischemic stroke	0.0158	0.0127	0.2116
55	rs10787984	10	121356829	C	G	Ischemic stroke	-0.0067	0.0106	0.5257
56	rs10791168	11	131659000	A	G	Ischemic stroke	0.0019	0.0115	0.867
57	rs10793103	11	74391775	C	T	Ischemic stroke	-0.0131	0.0093	0.1567
58	rs10794359	11	1051715	T	C	Ischemic stroke	0.0176	0.0094	0.0606597
59	rs10797540	1	234530370	G	A	Ischemic stroke	0.0165	0.0081	0.0423399
60	rs10798999	1	34308917	T	C	Ischemic stroke	0.0101	0.0096	0.2897
61	rs10801803	1	90818872	A	G	Ischemic stroke	-0.0076	0.0118	0.5192
62	rs10805326	4	14324623	G	A	Ischemic stroke	0.0018	0.0098	0.8557
63	rs10808115	7	100635375	A	C	Ischemic stroke	-0.0083	0.0084	0.3245
64	rs10809135	9	10611282	T	C	Ischemic stroke	0.007	0.009	0.4377
65	rs10810043	9	13799809	A	G	Ischemic stroke	-0.0167	0.0091	0.0666807
66	rs10815577	9	7273249	G	C	Ischemic stroke	0.0189	0.0091	0.0368299
67	rs10827477	10	35262588	G	A	Ischemic stroke	-0.0105	0.0093	0.26
68	rs10829821	10	132651293	C	T	Ischemic stroke	0.0127	0.0137	0.3539
69	rs10840326	11	9951672	G	C	Ischemic stroke	-0.0143	0.0085	0.0930101
70	rs10841473	12	20378911	C	G	Ischemic stroke	0.0025	0.0096	0.790999
71	rs10842464	12	25249743	T	C	Ischemic stroke	-0.0028	0.0092	0.760901
72	rs10873449	14	94630731	T	C	Ischemic stroke	-0.018	0.0103	0.08127
73	rs10885477	10	115332413	C	T	Ischemic stroke	0.0181	0.0145	0.2109
74	rs10890671	11	107123199	T	C	Ischemic stroke	0.0046	0.0084	0.585301
75	rs10892089	11	98523638	G	C	Ischemic stroke	-0.002	0.0105	0.8482
76	rs10898797	11	87588698	T	C	Ischemic stroke	0.0122	0.0114	0.2824
77	rs10899911	10	44293839	G	A	Ischemic stroke	0.0121	0.0094	0.1977
78	rs10904297	10	4639762	G	A	Ischemic stroke	-0.0192	0.0146	0.1892
79	rs10916131	1	227563126	T	C	Ischemic stroke	-0.0133	0.0109	0.2231
80	rs10917203	1	22627266	C	A	Ischemic stroke	-0.0072	0.0089	0.4183
81	rs10923018	1	88523399	A	G	Ischemic stroke	0.006	0.0088	0.494399
82	rs10927394	1	245267339	T	G	Ischemic stroke	-0.0121	0.0209	0.562501
83	rs10927423	1	14732458	A	C	Ischemic stroke	-0.0218	0.0115	0.0588302
84	rs10931481	2	191954852	G	A	Ischemic stroke	0.0224	0.0086	0.0093821
85	rs10937802	4	7302344	G	A	Ischemic stroke	-0.0033	0.0121	0.7861
86	rs10938938	4	23294359	G	A	Ischemic stroke	-0.0102	0.0114	0.3708
87	rs10941294	5	36435597	T	C	Ischemic stroke	-0.0105	0.0158	0.5077
88	rs10950694	7	18026604	T	C	Ischemic stroke	-0.0073	0.0081	0.3682
89	rs10952110	7	8497922	T	G	Ischemic stroke	-0.0129	0.0088	0.1431
90	rs10964441	9	20131746	A	G	Ischemic stroke	0.0185	0.0141	0.1877
91	rs10967781	9	27225258	A	C	Ischemic stroke	0.0037	0.0093	0.6885
92	rs10976229	9	7317307	G	T	Ischemic stroke	-0.0109	0.0136	0.4246
93	rs10995816	10	65870347	G	C	Ischemic stroke	0.0053	0.0124	0.6673
94	rs11001941	10	78716030	A	G	Ischemic stroke	0.0072	0.017	0.6709
95	rs11006576	10	61322015	G	A	Ischemic stroke	-0.0181	0.0086	0.0347696
96	rs11018566	11	89040226	G	A	Ischemic stroke	-0.0188	0.0162	0.2447
97	rs11018665	11	89349287	T	A	Ischemic stroke	-0.0077	0.0097	0.4272
98	rs11027642	11	24001840	T	C	Ischemic stroke	-0.0075	0.0116	0.5192
99	rs11030569	11	4019788	T	A	Ischemic stroke	0.0071	0.0226	0.7533
100	rs11052069	12	32713919	T	C	Ischemic stroke	0.0004	0.0085	0.9649
101	rs11054680	12	12242455	C	T	Ischemic stroke	0.0229	0.0129	0.0759696
102	rs11069458	13	102402685	T	C	Ischemic stroke	0.002	0.01	0.8438
103	rs11071887	15	32955095	C	T	Ischemic stroke	0.0032	0.0102	0.75
104	rs1107244	13	38057357	A	G	Ischemic stroke	0.0103	0.0119	0.386
105	rs11077359	17	76343961	T	C	Ischemic stroke	0.0015	0.0135	0.9145
106	rs11079158	17	53367641	C	T	Ischemic stroke	0.016	0.0105	0.1294
107	rs11080063	17	26789271	A	G	Ischemic stroke	-0.0028	0.0093	0.765701
108	rs11080344	17	26104511	T	C	Ischemic stroke	-0.0026	0.0079	0.7415
109	rs11098863	4	127336602	T	A	Ischemic stroke	0.0052	0.0083	0.5298
110	rs11108500	12	96819204	G	A	Ischemic stroke	-0.0291	0.022	0.1872
111	rs11109097	12	97928437	C	T	Ischemic stroke	-0.0104	0.009	0.2465
112	rs11110281	12	100584014	C	T	Ischemic stroke	-0.0076	0.0192	0.6901
113	rs11126423	2	74195551	C	T	Ischemic stroke	0.0071	0.014	0.610401
114	rs11128180	3	70592215	G	A	Ischemic stroke	0.0026	0.0101	0.7986
115	rs11141494	9	89306305	A	G	Ischemic stroke	-0.0148	0.01	0.1401
116	rs11149971	16	77238810	C	T	Ischemic stroke	-0.0221	0.0184	0.2289
117	rs11150408	16	81803497	T	G	Ischemic stroke	0.0053	0.0102	0.6009
118	rs111509883	19	639161	C	T	Ischemic stroke	-0.0347	0.0244	0.156
119	rs11153159	6	109376647	C	G	Ischemic stroke	0.0093	0.0137	0.4962
120	rs11155559	6	148601905	C	T	Ischemic stroke	-0.023	0.0162	0.1546
121	rs111582866	16	48742489	A	G	Ischemic stroke	0.0042	0.0169	0.8016
122	rs11160353	14	97116904	T	A	Ischemic stroke	-0.0081	0.0084	0.3312
123	rs11166701	8	138295725	A	G	Ischemic stroke	0.0122	0.0087	0.1624
124	rs111745969	15	93110222	G	A	Ischemic stroke	-0.0024	0.0181	0.8948
125	rs11184341	1	105422565	G	C	Ischemic stroke	-0.0102	0.0092	0.2633
126	rs11192447	10	83848397	G	A	Ischemic stroke	-0.004	0.0165	0.8079
127	rs111966731	15	93941937	C	T	Ischemic stroke	0.0082	0.0193	0.672201
128	rs11199734	10	122819400	T	A	Ischemic stroke	-0.0078	0.0105	0.4554
129	rs112102233	10	46098286	G	A	Ischemic stroke	0.0117	0.0164	0.4771
130	rs112176119	16	73696771	T	C	Ischemic stroke	0.0352	0.0219	0.1093
131	rs112205261	1	9136139	C	T	Ischemic stroke	0.002	0.0137	0.8866
132	rs11221428	11	99665050	C	T	Ischemic stroke	0.0069	0.0118	0.561399
133	rs11228830	11	56664962	G	A	Ischemic stroke	-0.0143	0.0197	0.465799
134	rs112362903	17	33761027	G	A	Ischemic stroke	-0.0378	0.0276	0.1707
135	rs112375806	22	48749548	A	T	Ischemic stroke	0.0263	0.0144	0.0674202
136	rs11241747	5	123846318	C	T	Ischemic stroke	-0.008	0.0104	0.4414
137	rs11243416	9	134416970	C	T	Ischemic stroke	-0.0202	0.0132	0.1249
138	rs11258178	10	13124513	G	A	Ischemic stroke	-0.0192	0.0091	0.0355803
139	rs112617308	10	94185213	C	T	Ischemic stroke	0.0139	0.0141	0.327
140	rs11263806	17	35240097	G	A	Ischemic stroke	-0.0095	0.0095	0.32
141	rs11264403	1	155676492	A	G	Ischemic stroke	-0.0024	0.0164	0.883
142	rs112764253	7	78282725	A	T	Ischemic stroke	-0.0226	0.0206	0.2727
143	rs112767262	16	3750623	C	T	Ischemic stroke	-0.0176	0.0114	0.1233
144	rs112893842	9	8786663	C	T	Ischemic stroke	0.0011	0.0122	0.9267
145	rs113006825	6	51803869	C	T	Ischemic stroke	-0.0069	0.0114	0.5439
146	rs113048721	9	74214419	G	C	Ischemic stroke	0.0187	0.0109	0.0863794
147	rs113054641	21	16550389	A	G	Ischemic stroke	-0.0095	0.0155	0.5385
148	rs113127095	13	23253392	G	A	Ischemic stroke	0.0065	0.0224	0.773101
149	rs113147300	9	114066670	G	A	Ischemic stroke	-0.0079	0.0139	0.5696
150	rs113258194	2	180020849	G	A	Ischemic stroke	-0.0191	0.0148	0.1977
151	rs113271346	14	78062644	T	C	Ischemic stroke	-0.0138	0.0152	0.3633
152	rs113379006	3	42008186	C	T	Ischemic stroke	-0.0301	0.0132	0.0229599
153	rs113513883	7	140678199	G	A	Ischemic stroke	-0.023	0.028	0.411
154	rs113593397	8	123973840	G	A	Ischemic stroke	0.0335	0.0173	0.0527801
155	rs113753996	5	32477664	C	T	Ischemic stroke	-0.0251	0.0136	0.0643799
156	rs113859143	5	109403564	C	G	Ischemic stroke	0.0156	0.0174	0.369
157	rs113893692	9	28245518	T	C	Ischemic stroke	0.035	0.0135	0.0092619
158	rs114244418	2	235430299	G	C	Ischemic stroke	-0.0013	0.0236	0.9566
159	rs114279581	2	198122357	G	A	Ischemic stroke	0.016	0.0189	0.398
160	rs114398731	5	57229635	C	G	Ischemic stroke	0.0239	0.0265	0.3682
161	rs114567323	3	52354847	C	T	Ischemic stroke	0.0358	0.0241	0.1377
162	rs1145877	6	82386821	A	G	Ischemic stroke	-0.0212	0.0108	0.04917
163	rs114731706	2	19611953	G	T	Ischemic stroke	0.0031	0.0223	0.8896
164	rs114873521	5	168218403	T	C	Ischemic stroke	0.0461	0.0245	0.0592898
165	rs114946999	2	37125235	T	C	Ischemic stroke	-0.0131	0.0177	0.4576
166	rs115043014	1	175757311	A	G	Ischemic stroke	0.033	0.0247	0.1827
167	rs115044523	7	47013498	A	G	Ischemic stroke	-0.004	0.0153	0.7916
168	rs11532348	12	98289796	T	C	Ischemic stroke	-0.0118	0.0124	0.3407
169	rs115325767	1	200638489	C	G	Ischemic stroke	-0.0207	0.0163	0.2034
170	rs115414803	4	88163243	C	A	Ischemic stroke	-0.0091	0.0226	0.6889
171	rs1154904	11	134774845	A	G	Ischemic stroke	-0.0053	0.0092	0.5675
172	rs115602804	3	191572365	A	G	Ischemic stroke	0.0142	0.0209	0.4965
173	rs115777838	5	26110626	C	T	Ischemic stroke	-0.0356	0.0246	0.1473
174	rs115807074	5	84997131	G	A	Ischemic stroke	-0.0324	0.026	0.214
175	rs11581881	1	9361576	T	C	Ischemic stroke	0.005	0.0129	0.7006
176	rs11585893	1	10644351	G	A	Ischemic stroke	-0.0031	0.0116	0.7902
177	rs11586026	1	83252771	T	A	Ischemic stroke	0.0183	0.0178	0.3049
178	rs11586410	1	157338888	A	G	Ischemic stroke	0.0272	0.0138	0.0484998
179	rs11591622	10	102520687	G	T	Ischemic stroke	0.0148	0.0108	0.1709
180	rs11597105	10	6512581	G	A	Ischemic stroke	0.0178	0.0124	0.1508
181	rs11597285	10	8589813	T	G	Ischemic stroke	-0.0014	0.0092	0.8782
182	rs11604400	11	98386085	T	C	Ischemic stroke	-0.0021	0.0136	0.8757
183	rs11607472	11	43344751	G	A	Ischemic stroke	0.0061	0.0154	0.690699
184	rs11613919	12	75496463	T	G	Ischemic stroke	-0.008	0.0122	0.5106
185	rs11614532	12	129984555	C	G	Ischemic stroke	-0.0023	0.0105	0.8244
186	rs11617697	13	98785900	G	A	Ischemic stroke	-0.0001	0.0252	0.9984
187	rs11620597	13	86079090	C	T	Ischemic stroke	0.0039	0.0206	0.8514
188	rs116261629	6	20505628	C	G	Ischemic stroke	-0.0063	0.0196	0.749799
189	rs11627628	14	21479605	C	T	Ischemic stroke	-0.0117	0.0169	0.4864
190	rs11637981	15	61289622	G	T	Ischemic stroke	-0.0065	0.0085	0.4425
191	rs11642826	16	6696929	C	G	Ischemic stroke	-0.0195	0.023	0.3947
192	rs11645029	16	5938448	C	G	Ischemic stroke	-0.0181	0.0089	0.04144
193	rs11649454	16	10181248	C	G	Ischemic stroke	0.0072	0.0109	0.5105
194	rs116500994	13	81685543	T	G	Ischemic stroke	0.0056	0.0191	0.769899
195	rs11666127	19	57828980	G	A	Ischemic stroke	-0.0132	0.0147	0.3705
196	rs11666533	19	11864932	T	C	Ischemic stroke	-0.0286	0.0181	0.1146
197	rs11674854	2	28903275	T	C	Ischemic stroke	-0.0022	0.0096	0.8218
198	rs116847295	12	43485015	T	C	Ischemic stroke	0.0331	0.019	0.0814592
199	rs11685699	2	11232685	T	C	Ischemic stroke	0.0161	0.0185	0.3838
200	rs116969552	10	128214403	G	A	Ischemic stroke	0.0165	0.0283	0.5604
201	rs116974815	11	111712942	A	C	Ischemic stroke	-0.0226	0.03	0.4512
202	rs116979587	15	25151194	A	T	Ischemic stroke	0.022	0.0199	0.2685
203	rs117001700	7	68396262	C	T	Ischemic stroke	-0.0228	0.0256	0.3735
204	rs11706043	3	3173016	A	T	Ischemic stroke	0.004	0.0106	0.7045
205	rs117092367	10	69394914	T	A	Ischemic stroke	0.0111	0.0195	0.571
206	rs117107102	18	49473635	G	A	Ischemic stroke	-0.0391	0.0249	0.1162
207	rs117151453	12	20066025	C	G	Ischemic stroke	-0.0041	0.0209	0.8432
208	rs11715853	3	30163689	A	G	Ischemic stroke	-0.0027	0.0095	0.7782
209	rs11720390	3	94103591	A	G	Ischemic stroke	0.0346	0.0191	0.0696001
210	rs11720857	3	113794507	T	C	Ischemic stroke	0.0023	0.0108	0.831
211	rs117271932	22	44236460	G	A	Ischemic stroke	0.0307	0.0218	0.159
212	rs11729256	4	95027272	C	T	Ischemic stroke	0.0111	0.0097	0.25
213	rs117347059	7	129433205	C	G	Ischemic stroke	-0.0124	0.0138	0.3683
214	rs11736617	4	38917830	A	G	Ischemic stroke	-0.0152	0.0112	0.1727
215	rs117467633	17	21157406	C	T	Ischemic stroke	0.0062	0.0236	0.791199
216	rs11750293	5	123822114	T	G	Ischemic stroke	-0.0156	0.0096	0.1037
217	rs11761679	7	150596929	C	T	Ischemic stroke	-0.0012	0.0123	0.9233
218	rs11764382	7	46774896	G	A	Ischemic stroke	-0.0117	0.0111	0.2957
219	rs11769002	7	62443498	A	G	Ischemic stroke	0.0096	0.0091	0.2878
220	rs117748144	11	11771637	C	T	Ischemic stroke	0.0137	0.019	0.469
221	rs11776390	8	38593645	C	T	Ischemic stroke	-0.0286	0.0144	0.0473402
222	rs11783695	8	144596903	T	G	Ischemic stroke	-0.0016	0.0122	0.8953
223	rs11787826	9	34332382	A	C	Ischemic stroke	-0.0101	0.0086	0.2419
224	rs118030283	16	5993076	A	G	Ischemic stroke	0.0183	0.022	0.4057
225	rs118038478	16	47237609	G	A	Ischemic stroke	0.0103	0.0191	0.588901
226	rs11811696	1	237351354	C	T	Ischemic stroke	-0.0115	0.0151	0.4484
227	rs11818408	10	96758467	A	G	Ischemic stroke	0.0005	0.0087	0.9506
228	rs118526	5	79863544	C	A	Ischemic stroke	0.0112	0.0095	0.2367
229	rs11864644	16	433078	C	T	Ischemic stroke	0.0185	0.014	0.1864
230	rs11876297	18	45753272	C	T	Ischemic stroke	0.0111	0.0124	0.3712
231	rs1187983	1	58441860	T	C	Ischemic stroke	0.0115	0.0123	0.3488
232	rs11899949	2	38049069	A	G	Ischemic stroke	0.0041	0.0097	0.673
233	rs11929846	4	17051156	C	T	Ischemic stroke	0.0033	0.01	0.739701
234	rs11938607	4	189060431	T	C	Ischemic stroke	0.0094	0.0095	0.3231
235	rs11958296	5	177755179	G	A	Ischemic stroke	0.0302	0.0173	0.07993
236	rs11961899	6	132887921	A	G	Ischemic stroke	0.0042	0.0097	0.6656
237	rs11965579	6	165969505	C	G	Ischemic stroke	-0.0258	0.0155	0.0956709
238	rs11990279	8	11116314	C	T	Ischemic stroke	0.0098	0.0109	0.3714
239	rs11992182	8	79766499	C	A	Ischemic stroke	-0.0097	0.0093	0.2986
240	rs11994308	8	91660344	T	C	Ischemic stroke	0.0194	0.0175	0.2678
241	rs12002250	9	19682558	C	A	Ischemic stroke	0.0018	0.0196	0.9267
242	rs12022129	1	207003374	G	A	Ischemic stroke	-0.0324	0.0095	0.000609298
243	rs12030302	1	77887835	A	G	Ischemic stroke	0.0089	0.0085	0.2924
244	rs12031543	1	68664315	C	T	Ischemic stroke	-0.0043	0.0146	0.7698
245	rs12034718	1	67379595	A	G	Ischemic stroke	-0.0176	0.0128	0.1686
246	rs12038887	1	102287083	G	C	Ischemic stroke	0.0109	0.0128	0.3925
247	rs12040548	1	247710285	T	G	Ischemic stroke	0.0096	0.0092	0.2932
248	rs12049454	1	85228325	C	T	Ischemic stroke	0.0018	0.009	0.8429
249	rs12056802	8	74713100	G	C	Ischemic stroke	0.0066	0.0127	0.604901
250	rs12069354	1	216223782	T	C	Ischemic stroke	-0.0151	0.0176	0.3917
251	rs12072562	1	105287469	C	T	Ischemic stroke	-0.0183	0.0184	0.3191
252	rs12078956	1	35328576	G	C	Ischemic stroke	-0.0083	0.0171	0.6297
253	rs12079579	1	161880482	G	A	Ischemic stroke	0.0092	0.0141	0.5162
254	rs12124567	1	3343802	G	A	Ischemic stroke	0.0459	0.0113	5.13996e-05
255	rs12125734	1	103732214	T	G	Ischemic stroke	-0.013	0.0158	0.4086
256	rs12127733	1	234157721	A	G	Ischemic stroke	0.0061	0.0116	0.598
257	rs12129908	1	195064019	C	A	Ischemic stroke	0.0077	0.0086	0.3711
258	rs12136548	1	115168097	T	C	Ischemic stroke	-0.0164	0.0101	0.1031
259	rs12151423	2	218237281	A	G	Ischemic stroke	-0.0032	0.0095	0.7381
260	rs12189346	5	141395140	A	G	Ischemic stroke	-0.0138	0.0107	0.1961
261	rs12191680	6	129224488	G	C	Ischemic stroke	0.0325	0.0116	0.00518394
262	rs12195431	6	91019654	C	T	Ischemic stroke	0.027	0.0162	0.0949096
263	rs12206468	6	18093691	A	G	Ischemic stroke	0.0127	0.0178	0.475501
264	rs12208226	6	22725908	A	C	Ischemic stroke	0.0129	0.0157	0.4121
265	rs12216169	6	116078810	A	T	Ischemic stroke	-0.0195	0.0187	0.2953
266	rs12226153	11	94364293	G	A	Ischemic stroke	0.0032	0.0203	0.8743
267	rs1223978	13	108775162	T	C	Ischemic stroke	-0.0051	0.0087	0.5623
268	rs12251396	10	873148	G	A	Ischemic stroke	-0.0086	0.0122	0.4814
269	rs12257723	10	109417101	C	A	Ischemic stroke	0.0009	0.0092	0.9182
270	rs12278566	11	124764527	A	T	Ischemic stroke	-0.0111	0.0108	0.3016
271	rs12288512	11	27747671	G	A	Ischemic stroke	0.0009	0.0113	0.9367
272	rs123059	17	2699935	T	C	Ischemic stroke	-0.0076	0.0107	0.48
273	rs12320842	12	83502773	G	C	Ischemic stroke	0.0228	0.0141	0.1067
274	rs1232220	6	102680257	G	T	Ischemic stroke	-0.0066	0.016	0.6785
275	rs12336782	9	13609119	C	T	Ischemic stroke	-0.0161	0.0144	0.265
276	rs12341505	9	136710881	A	G	Ischemic stroke	-0.0134	0.0128	0.2973
277	rs12346653	9	92267239	T	C	Ischemic stroke	-0.0105	0.0092	0.2494
278	rs12362320	11	3922055	C	G	Ischemic stroke	-0.0042	0.0094	0.6568
279	rs12404911	1	240118443	T	C	Ischemic stroke	-0.0022	0.0101	0.8266
280	rs12406309	1	108074445	C	A	Ischemic stroke	0.0016	0.0103	0.8784
281	rs1241171	1	103299921	A	G	Ischemic stroke	0.0149	0.0097	0.1242
282	rs12415649	10	125021315	C	G	Ischemic stroke	-0.0137	0.0109	0.207
283	rs12417956	11	25973451	G	C	Ischemic stroke	-0.0043	0.0096	0.653501
284	rs12419854	11	68886460	A	T	Ischemic stroke	0.036	0.0127	0.00447796
285	rs12423772	12	94515340	T	G	Ischemic stroke	0.0198	0.0153	0.1964
286	rs12434631	14	26130404	G	A	Ischemic stroke	-0.013	0.0117	0.2656
287	rs12440440	15	34041896	G	A	Ischemic stroke	0.0049	0.0093	0.5963
288	rs12452946	17	17253288	G	A	Ischemic stroke	0.0017	0.0085	0.8428
289	rs12453000	17	16895873	T	C	Ischemic stroke	-0.0038	0.0111	0.733701
290	rs12458218	18	22575871	C	T	Ischemic stroke	0.021	0.0112	0.0599694
291	rs12458763	18	34091618	C	A	Ischemic stroke	-0.0276	0.0171	0.1065
292	rs12463378	19	54475808	G	A	Ischemic stroke	0.0017	0.009	0.8552
293	rs12485353	3	197049996	A	G	Ischemic stroke	0.0014	0.01	0.8904
294	rs12490337	3	111482845	G	C	Ischemic stroke	0.0233	0.0093	0.0122301
295	rs12500231	4	52935445	A	T	Ischemic stroke	-0.0186	0.0087	0.0324399
296	rs12501673	4	163830516	G	A	Ischemic stroke	0.019	0.0098	0.05188
297	rs12508214	4	7426937	T	C	Ischemic stroke	0.0029	0.0089	0.7418
298	rs12512543	4	9608445	C	A	Ischemic stroke	0.0052	0.0147	0.724599
299	rs12513188	4	71000791	A	G	Ischemic stroke	-0.018	0.0102	0.0778395
300	rs12522517	5	31991834	T	A	Ischemic stroke	0.0005	0.0135	0.9719
301	rs12537781	7	154978183	C	T	Ischemic stroke	-0.001	0.0102	0.9242
302	rs12539819	7	153487396	T	C	Ischemic stroke	0.0112	0.0224	0.6162
303	rs1254846	10	44346094	G	A	Ischemic stroke	0.0119	0.0194	0.5381
304	rs12566247	1	43767569	A	T	Ischemic stroke	-0.0038	0.009	0.6766
305	rs12566975	1	185091351	C	T	Ischemic stroke	-0.0007	0.0084	0.9319
306	rs12585793	13	27018240	C	T	Ischemic stroke	-0.0107	0.0193	0.580301
307	rs12597105	16	5233941	G	A	Ischemic stroke	-0.0002	0.0097	0.9867
308	rs12603364	17	43117476	C	T	Ischemic stroke	0.0196	0.0125	0.1184
309	rs12611395	19	21806125	A	G	Ischemic stroke	0.0095	0.0175	0.5877
310	rs12618201	2	174436533	G	A	Ischemic stroke	0.0037	0.0088	0.6716
311	rs12621813	2	31266049	A	G	Ischemic stroke	-0.0061	0.0096	0.5255
312	rs12634070	3	180544880	C	T	Ischemic stroke	0.0009	0.0106	0.9352
313	rs12636310	3	185469491	A	G	Ischemic stroke	0.0183	0.0098	0.0621699
314	rs12638134	3	101334609	G	T	Ischemic stroke	0.0044	0.0083	0.592
315	rs12638227	3	62327558	G	C	Ischemic stroke	0.0033	0.0089	0.711001
316	rs12642039	4	159932022	T	C	Ischemic stroke	0.0048	0.0088	0.5869
317	rs1264476	8	102434276	T	G	Ischemic stroke	-0.0112	0.0104	0.2796
318	rs12648235	4	161115744	C	T	Ischemic stroke	-0.0184	0.011	0.0957789
319	rs12649930	4	3656291	G	T	Ischemic stroke	0.0156	0.0131	0.2359
320	rs12673420	7	71303007	A	G	Ischemic stroke	-0.0027	0.0087	0.757699
321	rs12675596	8	69994816	T	G	Ischemic stroke	-0.0106	0.0093	0.2564
322	rs12679709	8	13253770	G	C	Ischemic stroke	0.0126	0.0096	0.1881
323	rs12684609	9	137784868	C	T	Ischemic stroke	0.0136	0.0107	0.2012
324	rs12693845	2	199312684	T	C	Ischemic stroke	-0.0024	0.0102	0.8121
325	rs12701617	7	38292857	G	A	Ischemic stroke	0.007	0.0084	0.4026
326	rs12710729	2	19973210	A	C	Ischemic stroke	0.01	0.0098	0.3095
327	rs1271565	14	64044097	T	C	Ischemic stroke	0.0082	0.0108	0.4505
328	rs12719051	7	51365152	G	A	Ischemic stroke	0.0029	0.0182	0.8733
329	rs1272208	9	78630894	G	T	Ischemic stroke	-0.0139	0.0104	0.1799
330	rs12724320	1	179370499	T	C	Ischemic stroke	0.0215	0.0094	0.0219301
331	rs12731	2	239087912	G	A	Ischemic stroke	-0.0056	0.0085	0.5095
332	rs12740451	1	95178974	C	T	Ischemic stroke	0.0066	0.0133	0.62
333	rs12747809	1	240359089	G	A	Ischemic stroke	-0.0018	0.0089	0.8434
334	rs12753492	1	14201546	C	A	Ischemic stroke	-0.0161	0.0138	0.2429
335	rs12781711	10	2219930	T	C	Ischemic stroke	-0.0016	0.0096	0.8712
336	rs12794898	11	124554061	T	G	Ischemic stroke	0.0229	0.0177	0.1961
337	rs12812672	12	18127597	C	T	Ischemic stroke	-0.0372	0.0167	0.0261499
338	rs12863463	13	47512191	A	G	Ischemic stroke	0.0112	0.016	0.485801
339	rs12876183	13	85114550	A	T	Ischemic stroke	0.0084	0.0098	0.3919
340	rs12886051	14	29898456	C	G	Ischemic stroke	0.0091	0.0094	0.3356
341	rs12894272	14	40536481	A	G	Ischemic stroke	-0.0001	0.0089	0.9937
342	rs12906958	15	36911598	T	C	Ischemic stroke	-0.0023	0.0091	0.798
343	rs12908520	15	97570657	A	G	Ischemic stroke	-0.0024	0.0086	0.780899
344	rs12909713	15	87145913	T	C	Ischemic stroke	0.0099	0.0087	0.257
345	rs12911842	15	40047706	T	A	Ischemic stroke	0.015	0.0126	0.2331
346	rs12921100	16	77283458	A	T	Ischemic stroke	0.0029	0.009	0.744099
347	rs12925026	16	89792856	C	T	Ischemic stroke	0.0348	0.0195	0.0746707
348	rs12963345	18	46255637	G	C	Ischemic stroke	-0.0002	0.0127	0.9902
349	rs12964517	18	22460785	A	G	Ischemic stroke	0.0081	0.0098	0.4073
350	rs12980122	19	8255478	G	C	Ischemic stroke	-0.0037	0.0208	0.8577
351	rs12986628	2	238103439	C	T	Ischemic stroke	-0.0096	0.0111	0.3879
352	rs12989336	2	36259341	A	G	Ischemic stroke	0.0064	0.0095	0.5048
353	rs12990744	2	178000949	T	C	Ischemic stroke	-0.012	0.0156	0.4408
354	rs12996055	2	137223458	C	A	Ischemic stroke	-0.0059	0.0114	0.6058
355	rs13024781	2	168628871	C	T	Ischemic stroke	-0.0042	0.0081	0.599
356	rs13025464	2	201610645	T	C	Ischemic stroke	-0.0113	0.0084	0.1807
357	rs13033315	2	204706865	A	T	Ischemic stroke	0.0056	0.0087	0.5213
358	rs1304512	5	63736025	A	G	Ischemic stroke	-0.0224	0.0103	0.0305999
359	rs13066142	3	67478973	A	G	Ischemic stroke	-0.0101	0.0146	0.4909
360	rs13070736	3	20807454	C	A	Ischemic stroke	0.0128	0.0108	0.2389
361	rs13082419	3	107736434	T	C	Ischemic stroke	-0.0168	0.0128	0.1909
362	rs13087692	3	84725039	T	G	Ischemic stroke	0.0101	0.0097	0.2967
363	rs13110238	4	7678735	G	C	Ischemic stroke	-0.0074	0.0129	0.5646
364	rs13116360	4	111885431	C	T	Ischemic stroke	0.0258	0.0241	0.2839
365	rs13128780	4	166058998	C	T	Ischemic stroke	-0.0026	0.0122	0.8321
366	rs13139592	4	144665178	C	T	Ischemic stroke	0.0006	0.0128	0.9623
367	rs13154778	5	56952803	A	T	Ischemic stroke	0.0035	0.0103	0.7335
368	rs13157098	5	176802250	G	A	Ischemic stroke	-0.0155	0.0138	0.2591
369	rs13163520	5	18662686	A	G	Ischemic stroke	-0.0099	0.0114	0.3838
370	rs13173038	5	58499183	G	A	Ischemic stroke	0.0066	0.0102	0.5211
371	rs13188803	5	112627773	A	T	Ischemic stroke	0.0096	0.0115	0.4032
372	rs13207588	6	41519430	G	A	Ischemic stroke	0.0074	0.0127	0.5639
373	rs13231526	7	48844151	A	C	Ischemic stroke	-0.0048	0.0177	0.7872
374	rs13239072	7	43566344	A	G	Ischemic stroke	0.022	0.0102	0.0310199
375	rs13242616	7	122021518	T	C	Ischemic stroke	-0.0051	0.0097	0.5949
376	rs13247359	7	76357726	A	G	Ischemic stroke	-0.0017	0.01	0.8673
377	rs13249325	8	14853525	G	T	Ischemic stroke	-0.0067	0.0089	0.4542
378	rs13258851	8	55330814	G	A	Ischemic stroke	0.0055	0.0119	0.6453
379	rs13279148	8	127905865	A	G	Ischemic stroke	0.0174	0.0122	0.1524
380	rs1331592	9	122239986	C	G	Ischemic stroke	0.0062	0.0095	0.5119
381	rs13339230	16	7460475	G	C	Ischemic stroke	-0.0014	0.0162	0.9325
382	rs1334944	10	112266046	C	T	Ischemic stroke	0.0097	0.0088	0.2742
383	rs13376554	1	67595108	T	A	Ischemic stroke	0.0179	0.0196	0.3592
384	rs133832	22	44834707	C	A	Ischemic stroke	-0.0033	0.0098	0.735099
385	rs13383270	2	220831701	G	C	Ischemic stroke	-0.01	0.0086	0.245
386	rs13394391	2	240727657	T	C	Ischemic stroke	0.0025	0.0117	0.833
387	rs1340391	1	102960989	C	T	Ischemic stroke	0.0206	0.0108	0.0567701
388	rs13412653	2	30158494	C	A	Ischemic stroke	0.0044	0.0088	0.6144
389	rs1363769	19	17865305	T	C	Ischemic stroke	-0.001	0.0146	0.9466
390	rs136761	22	49796014	G	A	Ischemic stroke	-0.0026	0.0092	0.7802
391	rs137917150	12	82366390	A	T	Ischemic stroke	-0.0246	0.023	0.2845
392	rs138460696	2	66396776	G	A	Ischemic stroke	-0.0224	0.0201	0.2637
393	rs138531890	3	195238086	G	A	Ischemic stroke	0.0269	0.0216	0.2143
394	rs1391597	12	61119266	T	C	Ischemic stroke	-0.0056	0.0093	0.5508
395	rs139730	22	25292719	C	G	Ischemic stroke	0.0004	0.0097	0.9654
396	rs139749	22	25303055	T	C	Ischemic stroke	0.0068	0.0092	0.4594
397	rs1403396	12	126498824	T	A	Ischemic stroke	-0.0103	0.0104	0.3195
398	rs140997932	3	149298792	C	T	Ischemic stroke	-0.0144	0.0194	0.4575
399	rs1416041	6	105073676	C	A	Ischemic stroke	-0.0017	0.0118	0.8874
400	rs1425962	4	187905399	G	C	Ischemic stroke	-0.0096	0.0095	0.3162
401	rs1426266	3	188224096	T	C	Ischemic stroke	-0.0043	0.0095	0.649
402	rs142855850	10	22587900	G	A	Ischemic stroke	-0.012	0.0206	0.560701
403	rs1431492	3	150855371	T	C	Ischemic stroke	0.0115	0.0112	0.3007
404	rs1434153	2	34595533	A	G	Ischemic stroke	-0.0056	0.0095	0.5576
405	rs143438747	1	63278549	C	T	Ischemic stroke	0.0014	0.0216	0.9486
406	rs143662916	11	103549974	T	C	Ischemic stroke	-0.0109	0.0222	0.622401
407	rs143694765	1	116082909	C	T	Ischemic stroke	-0.0121	0.0182	0.5043
408	rs145020347	11	114526679	G	A	Ischemic stroke	0.0102	0.017	0.5485
409	rs146541147	19	4542097	A	G	Ischemic stroke	-0.0032	0.0199	0.8711
410	rs147475196	3	26509287	G	A	Ischemic stroke	0.0028	0.0262	0.9161
411	rs1475330	6	67262102	T	C	Ischemic stroke	0.0126	0.0099	0.2029
412	rs1484873	18	43206985	A	G	Ischemic stroke	0.0128	0.0154	0.4036
413	rs1492620	6	50405920	C	T	Ischemic stroke	-0.0346	0.0131	0.00810494
414	rs149302	5	14159925	C	T	Ischemic stroke	0.0036	0.0097	0.706801
415	rs1496626	19	31760841	C	T	Ischemic stroke	0.0071	0.0112	0.5259
416	rs149744580	2	63366962	G	A	Ischemic stroke	-0.0195	0.0215	0.3645
417	rs149807560	19	56526640	A	C	Ischemic stroke	-0.0018	0.0162	0.9128
418	rs150096134	12	39589195	A	T	Ischemic stroke	0.006	0.0149	0.688201
419	rs1508033	15	53375201	C	A	Ischemic stroke	-0.0084	0.0087	0.3316
420	rs151257695	7	73043561	G	A	Ischemic stroke	-0.0077	0.0193	0.6916
421	rs1519491	2	22079770	C	T	Ischemic stroke	0.009	0.0092	0.3284
422	rs15256	10	73820548	T	C	Ischemic stroke	-0.0057	0.012	0.6336
423	rs1528479	2	167244051	G	A	Ischemic stroke	-0.0021	0.0091	0.8166
424	rs1530559	2	135755629	A	G	Ischemic stroke	0.0111	0.0102	0.277
425	rs1550196	17	32786955	G	A	Ischemic stroke	0.0061	0.012	0.611
426	rs1553971	3	111419486	G	T	Ischemic stroke	0.0193	0.0118	0.1013
427	rs1563175	2	3838940	C	A	Ischemic stroke	0.0038	0.0088	0.6691
428	rs1569853	6	38550301	C	T	Ischemic stroke	0.0024	0.0135	0.8579
429	rs1571225	9	4940871	C	T	Ischemic stroke	0.0128	0.0106	0.2252
430	rs1576241	6	72529277	G	A	Ischemic stroke	0.0078	0.0084	0.3536
431	rs158115	14	77619186	C	G	Ischemic stroke	0.0075	0.0161	0.640801
432	rs1582238	1	118723685	T	C	Ischemic stroke	0.0026	0.009	0.770999
433	rs159484	4	111995627	G	A	Ischemic stroke	-0.0243	0.0131	0.0644407
434	rs160061	5	6116659	A	G	Ischemic stroke	0.009	0.0086	0.2957
435	rs1667315	2	232408743	A	G	Ischemic stroke	-0.0023	0.0085	0.783901
436	rs167879	20	55937366	C	T	Ischemic stroke	0.0065	0.0121	0.592899
437	rs16840310	1	240694163	A	G	Ischemic stroke	-0.0156	0.0085	0.0654395
438	rs16843578	1	171903885	T	C	Ischemic stroke	-0.007	0.0123	0.5713
439	rs16861661	1	18501459	A	G	Ischemic stroke	0.0037	0.0159	0.8139
440	rs16863365	2	198089911	G	A	Ischemic stroke	-0.0251	0.014	0.0741208
441	rs16866406	2	179457147	G	A	Ischemic stroke	0.0199	0.011	0.0709398
442	rs16884680	8	114445055	T	G	Ischemic stroke	-0.0044	0.0135	0.746299
443	rs16891896	5	33897589	A	G	Ischemic stroke	0.0015	0.0153	0.9199
444	rs16892041	6	9298640	C	T	Ischemic stroke	-0.0122	0.0105	0.2454
445	rs1689282	9	14080129	C	A	Ischemic stroke	-0.0021	0.0092	0.8204
446	rs16894137	8	96946291	T	C	Ischemic stroke	0.0113	0.0116	0.3314
447	rs16910295	11	12009569	C	T	Ischemic stroke	-0.0178	0.0162	0.2709
448	rs16918425	11	6848360	T	A	Ischemic stroke	0.0142	0.0155	0.3608
449	rs16918863	10	19780463	C	A	Ischemic stroke	0.0224	0.0146	0.1252
450	rs16934069	9	119693164	C	T	Ischemic stroke	-0.007	0.0101	0.4863
451	rs16934185	9	1798324	G	A	Ischemic stroke	-0.0164	0.0164	0.3185
452	rs16936671	10	36394609	T	C	Ischemic stroke	-0.0026	0.0135	0.8486
453	rs16937247	11	19943115	C	G	Ischemic stroke	0.0015	0.0109	0.8927
454	rs16938435	9	21502923	C	T	Ischemic stroke	0.018	0.0135	0.1838
455	rs16940167	15	58683697	T	C	Ischemic stroke	-0.0115	0.0105	0.2711
456	rs16941336	17	20575697	T	C	Ischemic stroke	-0.0248	0.0119	0.0376704
457	rs16955299	17	52957210	A	G	Ischemic stroke	0.0029	0.0135	0.8312
458	rs16959793	15	35071718	C	A	Ischemic stroke	-0.0078	0.0092	0.394
459	rs16960159	18	37703874	G	C	Ischemic stroke	0.0559	0.0207	0.00692102
460	rs16962433	16	13684415	T	A	Ischemic stroke	0.0026	0.0152	0.865
461	rs16966465	15	38513730	C	G	Ischemic stroke	0.0091	0.0102	0.3739
462	rs17012738	2	76698142	G	T	Ischemic stroke	-0.0108	0.0085	0.2006
463	rs17032291	4	155865671	C	T	Ischemic stroke	0.0124	0.0134	0.3556
464	rs17067076	18	58229086	A	G	Ischemic stroke	-0.0062	0.0135	0.644
465	rs17067892	8	3763540	T	C	Ischemic stroke	0.0326	0.0179	0.0684904
466	rs17074066	4	183709536	C	T	Ischemic stroke	-0.0007	0.0134	0.9591
467	rs17081797	18	67555560	G	A	Ischemic stroke	0.018	0.0138	0.1927
468	rs17092615	14	95973619	A	G	Ischemic stroke	-0.0195	0.0147	0.1848
469	rs17096874	14	30991358	T	C	Ischemic stroke	-0.009	0.0111	0.4198
470	rs17105491	10	125294406	C	G	Ischemic stroke	-0.0008	0.0181	0.9662
471	rs17109926	12	71978728	G	A	Ischemic stroke	-0.005	0.0102	0.6206
472	rs17141986	16	7045276	G	C	Ischemic stroke	-0.01	0.0094	0.2869
473	rs17148768	10	10777085	A	G	Ischemic stroke	-0.0016	0.0113	0.8888
474	rs17156849	7	28603985	A	G	Ischemic stroke	0.0169	0.0152	0.2637
475	rs17159861	7	31085162	T	C	Ischemic stroke	0.0092	0.0131	0.4823
476	rs17163238	5	128976021	A	G	Ischemic stroke	0.0017	0.0108	0.8774
477	rs17167098	7	133154356	A	G	Ischemic stroke	0.0055	0.0145	0.701601
478	rs17168302	7	14650221	A	G	Ischemic stroke	-0.0186	0.015	0.2147
479	rs1729063	16	10863459	G	C	Ischemic stroke	-0.0145	0.0106	0.1715
480	rs17296933	19	49175964	G	C	Ischemic stroke	-0.0145	0.0152	0.3409
481	rs173120	13	72876881	T	C	Ischemic stroke	-0.0026	0.0119	0.8239
482	rs17380632	3	79794395	T	A	Ischemic stroke	0.0056	0.0094	0.5499
483	rs17474256	1	104524676	A	G	Ischemic stroke	0.0002	0.0148	0.9898
484	rs17519472	12	30360954	T	C	Ischemic stroke	0.0211	0.0124	0.0891395
485	rs1756364	14	20954661	T	G	Ischemic stroke	0.0007	0.0202	0.9727
486	rs17582787	4	149562638	G	A	Ischemic stroke	0.009	0.0122	0.4604
487	rs17586763	13	50932063	C	T	Ischemic stroke	0.0034	0.0225	0.8807
488	rs17619981	19	24342250	G	T	Ischemic stroke	-0.008	0.0157	0.6086
489	rs1768152	3	39604954	T	C	Ischemic stroke	-0.0088	0.0114	0.4394
490	rs17706273	5	16388259	C	T	Ischemic stroke	0.0082	0.0124	0.508899
491	rs17708276	8	10199548	G	A	Ischemic stroke	-0.0105	0.0136	0.4432
492	rs17730011	6	84772845	A	G	Ischemic stroke	0.0047	0.0108	0.664099
493	rs17734739	2	211663702	C	T	Ischemic stroke	0.0054	0.0124	0.6629
494	rs17781867	17	71256018	T	C	Ischemic stroke	0.0128	0.0198	0.5166
495	rs17785622	6	83459314	G	A	Ischemic stroke	0.0421	0.0221	0.0565301
496	rs17798136	7	33684926	A	G	Ischemic stroke	0.037	0.0236	0.1166
497	rs17804233	5	77815056	T	C	Ischemic stroke	-0.0151	0.0089	0.0911297
498	rs17809157	7	82547827	T	A	Ischemic stroke	0.0165	0.0185	0.3728
499	rs178271	22	21331556	T	C	Ischemic stroke	0.0175	0.0197	0.3743
500	rs17830032	20	57995506	A	G	Ischemic stroke	-0.0145	0.023	0.527
501	rs1784446	11	102461599	G	A	Ischemic stroke	-0.0007	0.0084	0.9311
502	rs1819812	7	151435722	T	G	Ischemic stroke	0.0065	0.0144	0.649201
503	rs182318	11	31098691	A	G	Ischemic stroke	-0.0123	0.0135	0.3634
504	rs182549	2	136616754	C	T	Ischemic stroke	-0.0178	0.0121	0.1402
505	rs1830029	7	14728950	C	G	Ischemic stroke	0.002	0.0114	0.8586
506	rs1859797	7	22007303	A	G	Ischemic stroke	-0.0129	0.0089	0.1484
507	rs1862649	16	22172866	A	G	Ischemic stroke	-0.0119	0.0124	0.3353
508	rs1864685	17	70721782	C	A	Ischemic stroke	0.0087	0.0095	0.362
509	rs1867876	11	18768068	C	T	Ischemic stroke	0.002	0.0091	0.8248
510	rs1871858	15	61047117	G	C	Ischemic stroke	0.0038	0.0157	0.8059
511	rs1882775	21	40405606	G	A	Ischemic stroke	0.0089	0.0103	0.3879
512	rs1882878	21	30010673	G	A	Ischemic stroke	-0.0007	0.0094	0.9413
513	rs1883097	11	8938819	T	C	Ischemic stroke	-0.0108	0.018	0.549
514	rs189356	20	57574851	A	G	Ischemic stroke	0.0122	0.0091	0.1782
515	rs1899291	4	60992340	C	T	Ischemic stroke	-0.0072	0.0115	0.5313
516	rs1901739	5	114286707	T	G	Ischemic stroke	-0.0217	0.0086	0.0117899
517	rs191093	12	77390329	A	G	Ischemic stroke	-0.0251	0.0211	0.2338
518	rs1917709	7	123174986	T	A	Ischemic stroke	0.0086	0.0197	0.6623
519	rs1918540	11	131649446	G	A	Ischemic stroke	-0.0124	0.0107	0.2448
520	rs1926302	1	65153340	A	G	Ischemic stroke	-0.0026	0.0115	0.8204
521	rs1928659	9	29334137	C	T	Ischemic stroke	-0.0074	0.011	0.5033
522	rs1929743	13	76829562	C	T	Ischemic stroke	-0.0096	0.009	0.2856
523	rs1942371	18	69274308	A	G	Ischemic stroke	0.0158	0.0141	0.2609
524	rs1948423	3	103025517	A	T	Ischemic stroke	-0.0029	0.009	0.744
525	rs1954532	14	28151415	T	C	Ischemic stroke	0.0092	0.012	0.4408
526	rs1958519	14	86833255	A	T	Ischemic stroke	0.0006	0.0093	0.9527
527	rs1969927	12	100786847	G	A	Ischemic stroke	-0.0088	0.0088	0.3194
528	rs1972694	15	25326425	A	T	Ischemic stroke	-0.005	0.0113	0.6599
529	rs199035	6	23435415	A	G	Ischemic stroke	0.0058	0.0086	0.4965
530	rs1990708	2	206654123	C	A	Ischemic stroke	-0.0152	0.0116	0.1885
531	rs1997204	12	102046595	T	C	Ischemic stroke	0.0235	0.0182	0.1958
532	rs1999224	9	130498120	T	G	Ischemic stroke	0.0033	0.0133	0.8014
533	rs2012708	16	84790559	A	G	Ischemic stroke	-0.0025	0.0089	0.7815
534	rs2013594	11	44302154	T	C	Ischemic stroke	-0.0192	0.009	0.0325102
535	rs2014785	3	171100102	C	T	Ischemic stroke	-0.0054	0.0094	0.5683
536	rs2016057	15	52105282	A	C	Ischemic stroke	-0.0044	0.0095	0.644899
537	rs2017189	4	7460153	G	T	Ischemic stroke	-0.0009	0.0092	0.9211
538	rs2017373	14	34431996	T	C	Ischemic stroke	0.0041	0.0092	0.6556
539	rs2023437	14	22045949	C	T	Ischemic stroke	0.0306	0.0146	0.0357298
540	rs2025938	10	112177119	A	G	Ischemic stroke	0.0112	0.0169	0.5066
541	rs2032031	10	130170270	A	G	Ischemic stroke	-0.0028	0.009	0.7535
542	rs2034589	16	8307948	C	G	Ischemic stroke	0.0034	0.0097	0.7279
543	rs2039204	9	130371107	T	A	Ischemic stroke	-0.01	0.0084	0.235
544	rs2047242	10	29201860	G	A	Ischemic stroke	-0.0088	0.0101	0.3851
545	rs2050185	6	147936781	G	A	Ischemic stroke	0.0021	0.0087	0.8102
546	rs2050911	1	82384407	A	G	Ischemic stroke	0.0096	0.0094	0.3047
547	rs2051957	7	89709883	T	C	Ischemic stroke	0.0118	0.0093	0.2039
548	rs2054133	2	33691809	G	A	Ischemic stroke	-0.0127	0.009	0.159
549	rs2057922	7	10076378	G	C	Ischemic stroke	0.0153	0.0144	0.2859
550	rs2058609	12	12970792	A	G	Ischemic stroke	0.0023	0.0095	0.8083
551	rs206581	18	10370596	G	A	Ischemic stroke	-0.0095	0.0101	0.3442
552	rs2074881	19	1970021	C	T	Ischemic stroke	-0.0082	0.0111	0.459
553	rs2081023	5	174606261	G	A	Ischemic stroke	-0.0159	0.0114	0.1649
554	rs2090816	6	137615592	A	C	Ischemic stroke	-0.0158	0.0115	0.1693
555	rs209813	6	11953633	A	G	Ischemic stroke	0.0185	0.0125	0.1382
556	rs2098844	11	127703160	C	T	Ischemic stroke	0.0107	0.0087	0.2222
557	rs2103510	21	29355467	A	G	Ischemic stroke	-0.01	0.0117	0.3937
558	rs2104588	10	12497581	T	C	Ischemic stroke	-0.0073	0.0137	0.5955
559	rs2105937	1	20552072	A	G	Ischemic stroke	-0.0158	0.0088	0.0703801
560	rs2114677	10	125472937	T	C	Ischemic stroke	-0.0003	0.0179	0.9846
561	rs2114713	15	80528373	T	G	Ischemic stroke	-0.0206	0.0087	0.0182201
562	rs2116427	5	121182996	G	A	Ischemic stroke	0.0007	0.0097	0.94
563	rs212393	6	159485742	G	A	Ischemic stroke	0.0095	0.0101	0.3495
564	rs2132128	8	15360718	A	G	Ischemic stroke	-0.0089	0.0147	0.5438
565	rs213863	6	97234939	C	T	Ischemic stroke	-0.0152	0.009	0.0890902
566	rs2147798	1	201061818	C	G	Ischemic stroke	-0.0098	0.0097	0.3109
567	rs2153460	9	85576178	T	A	Ischemic stroke	-0.0116	0.0113	0.3053
568	rs2154047	14	95452797	C	A	Ischemic stroke	-0.0041	0.0168	0.8085
569	rs2154444	21	36053643	T	G	Ischemic stroke	-0.0043	0.011	0.698101
570	rs2160994	12	50650057	T	C	Ischemic stroke	0.0018	0.0103	0.8586
571	rs2166943	8	137090850	A	C	Ischemic stroke	0.011	0.0085	0.1954
572	rs2171249	6	153694029	T	C	Ischemic stroke	0.0212	0.0204	0.2995
573	rs2187447	11	79332972	C	A	Ischemic stroke	-0.0197	0.0211	0.3488
574	rs2192926	2	75512668	G	A	Ischemic stroke	0.0076	0.0099	0.4383
575	rs2193878	3	190349049	A	T	Ischemic stroke	0.0053	0.016	0.741199
576	rs2200429	13	107563458	G	A	Ischemic stroke	0.0207	0.0135	0.1264
577	rs2213117	11	131009660	G	T	Ischemic stroke	0.0188	0.0136	0.1673
578	rs2223081	21	29778032	G	A	Ischemic stroke	-0.0025	0.0094	0.786799
579	rs2229917	9	130980937	G	A	Ischemic stroke	0.0562	0.0173	0.00120601
580	rs2240542	2	242066314	T	C	Ischemic stroke	0.005	0.0088	0.5709
581	rs2240838	7	38335954	A	G	Ischemic stroke	0.0069	0.0088	0.4349
582	rs2248146	7	24791998	C	T	Ischemic stroke	-0.014	0.0088	0.1113
583	rs2265670	1	190171640	G	C	Ischemic stroke	-0.0031	0.0084	0.710201
584	rs2267739	7	31136897	C	G	Ischemic stroke	0.0053	0.0176	0.765399
585	rs2276529	21	45153079	G	C	Ischemic stroke	0.0008	0.0104	0.9399
586	rs2276760	3	150620956	G	A	Ischemic stroke	-0.013	0.0099	0.1904
587	rs2276875	4	5730954	G	A	Ischemic stroke	0.0292	0.0114	0.0102799
588	rs2286384	12	1891043	G	C	Ischemic stroke	-0.0035	0.0083	0.6725
589	rs2290844	10	127787142	T	C	Ischemic stroke	0.0067	0.0139	0.627401
590	rs2293361	2	54114864	T	C	Ischemic stroke	0.0255	0.0144	0.0766708
591	rs2314294	16	9336862	C	T	Ischemic stroke	0.0029	0.0142	0.8373
592	rs2321387	13	58689340	A	G	Ischemic stroke	0.0031	0.0087	0.724499
593	rs2322265	4	166588085	T	C	Ischemic stroke	-0.004	0.0108	0.7118
594	rs2326833	6	6893668	C	G	Ischemic stroke	-0.0054	0.0152	0.7217
595	rs233486	6	14817584	A	G	Ischemic stroke	0.0259	0.0132	0.0495496
596	rs234108	1	184942671	G	A	Ischemic stroke	0.0043	0.0083	0.6065
597	rs2366421	3	62019400	A	T	Ischemic stroke	0.0037	0.0096	0.701501
598	rs2368224	2	182656416	G	T	Ischemic stroke	0.0032	0.016	0.8418
599	rs2370083	14	97526750	T	G	Ischemic stroke	0.0003	0.0149	0.9842
600	rs2371284	12	56256262	T	C	Ischemic stroke	0.0035	0.0105	0.741401
601	rs2371572	2	213214174	C	A	Ischemic stroke	0.0036	0.0085	0.6716
602	rs2385421	18	19743455	G	A	Ischemic stroke	-0.0182	0.014	0.1949
603	rs2387977	20	25599776	C	T	Ischemic stroke	-0.0015	0.0097	0.877
604	rs2396460	2	228018671	T	C	Ischemic stroke	-0.0017	0.0086	0.8446
605	rs2418654	2	71247578	T	C	Ischemic stroke	0.0051	0.0103	0.6218
606	rs2428106	9	136620584	G	C	Ischemic stroke	0.0032	0.0088	0.719399
607	rs2428166	6	110831148	A	G	Ischemic stroke	0.016	0.0241	0.5079
608	rs2435610	7	150890034	C	A	Ischemic stroke	-0.0133	0.0093	0.152
609	rs243585	21	19151940	G	C	Ischemic stroke	-0.0153	0.0108	0.156
610	rs2444793	6	81318836	C	T	Ischemic stroke	-0.0031	0.0083	0.713801
611	rs2450745	8	144428720	C	A	Ischemic stroke	0.0159	0.0138	0.2488
612	rs2482038	10	12835085	A	C	Ischemic stroke	0.0129	0.0086	0.1343
613	rs2482516	9	25554068	T	C	Ischemic stroke	-0.0113	0.011	0.302
614	rs2491158	10	126089703	G	A	Ischemic stroke	-0.0007	0.012	0.9518
615	rs2495052	1	14161251	G	A	Ischemic stroke	-0.0004	0.0127	0.974
616	rs2520509	12	91006514	A	G	Ischemic stroke	0.0135	0.0087	0.1221
617	rs2523124	7	97348436	T	C	Ischemic stroke	-0.0042	0.0089	0.6331
618	rs2546432	5	180579462	T	C	Ischemic stroke	-0.0095	0.0092	0.2993
619	rs2548459	19	49209339	T	C	Ischemic stroke	0.0253	0.0093	0.00659903
620	rs2569953	3	144148905	A	C	Ischemic stroke	-0.009	0.0085	0.2867
621	rs2590913	13	64264446	G	A	Ischemic stroke	-0.0018	0.0209	0.9325
622	rs2602429	16	81063149	C	T	Ischemic stroke	-0.0283	0.0099	0.00414801
623	rs2613606	7	111285025	C	T	Ischemic stroke	-0.001	0.0084	0.9099
624	rs2642760	5	62119947	C	G	Ischemic stroke	0.0069	0.0092	0.4554
625	rs2644213	10	84506096	G	A	Ischemic stroke	-0.0098	0.0093	0.2931
626	rs265534	10	83092007	G	T	Ischemic stroke	0.0024	0.0089	0.788401
627	rs2671662	17	47529492	C	G	Ischemic stroke	0.0077	0.0091	0.3988
628	rs2683098	15	36178565	C	T	Ischemic stroke	-0.0096	0.0096	0.3157
629	rs2683313	8	19115604	A	G	Ischemic stroke	0.0101	0.0092	0.2696
630	rs2686790	7	48090746	T	C	Ischemic stroke	-0.0003	0.0105	0.981
631	rs2702387	4	179361262	A	G	Ischemic stroke	0.0053	0.0088	0.5445
632	rs2704155	11	54908652	A	C	Ischemic stroke	-0.0328	0.0247	0.1852
633	rs2706242	13	51292902	C	G	Ischemic stroke	0.0279	0.0129	0.0309001
634	rs270727	1	45082825	C	G	Ischemic stroke	0.0013	0.0099	0.8942
635	rs2713349	7	9510367	A	T	Ischemic stroke	-0.0014	0.0092	0.8825
636	rs2715439	15	99492313	C	T	Ischemic stroke	0.0096	0.0086	0.2633
637	rs2717140	18	75009770	T	C	Ischemic stroke	0.0042	0.0125	0.739701
638	rs2724813	10	12516924	A	G	Ischemic stroke	0.0064	0.0114	0.574601
639	rs2726805	4	183247601	G	A	Ischemic stroke	-0.0151	0.0092	0.1024
640	rs2728491	7	47211732	G	T	Ischemic stroke	0.0166	0.0093	0.0751606
641	rs2729556	7	111763988	C	T	Ischemic stroke	0.0052	0.0089	0.5634
642	rs2730183	8	40311885	A	G	Ischemic stroke	0.018	0.0085	0.0351901
643	rs2731794	5	17209391	T	C	Ischemic stroke	0.0043	0.0161	0.787501
644	rs2733072	8	5433699	A	G	Ischemic stroke	0.0233	0.0085	0.00608597
645	rs2759329	1	231960352	G	A	Ischemic stroke	0.0028	0.0086	0.745101
646	rs2788271	1	219117743	T	G	Ischemic stroke	-0.0068	0.01	0.4992
647	rs2791343	8	131316030	C	T	Ischemic stroke	0.0138	0.0088	0.1193
648	rs2795528	10	43270264	A	G	Ischemic stroke	0.0448	0.0239	0.0611801
649	rs2798105	1	48961903	G	A	Ischemic stroke	-0.0006	0.014	0.9663
650	rs2801960	1	41878680	C	G	Ischemic stroke	-0.0076	0.0092	0.4063
651	rs2804244	10	117383184	A	G	Ischemic stroke	-0.0045	0.0094	0.636099
652	rs281379	19	49214274	G	A	Ischemic stroke	0.0261	0.0097	0.00690701
653	rs2817172	1	3041519	T	C	Ischemic stroke	-0.0246	0.0088	0.00547596
654	rs2817174	1	3044181	T	C	Ischemic stroke	-0.0249	0.0087	0.00408799
655	rs2820282	6	104728618	A	C	Ischemic stroke	0.0028	0.0094	0.7671
656	rs2833528	21	33193567	C	T	Ischemic stroke	0.0017	0.0091	0.8555
657	rs2833828	21	33811886	A	G	Ischemic stroke	-0.0041	0.0085	0.6277
658	rs2834977	21	36929643	C	T	Ischemic stroke	0.0061	0.012	0.6071
659	rs2835874	21	39027901	C	T	Ischemic stroke	0.0154	0.0142	0.2761
660	rs28376661	15	47404021	G	C	Ischemic stroke	0.0234	0.009	0.00957304
661	rs28402691	4	96389240	C	T	Ischemic stroke	0.0098	0.0117	0.4019
662	rs28417404	14	70944224	G	A	Ischemic stroke	-0.0183	0.0122	0.1335
663	rs28418786	8	25834694	G	C	Ischemic stroke	0.0031	0.0124	0.8027
664	rs2842896	6	132881664	T	C	Ischemic stroke	-0.0036	0.009	0.686901
665	rs2846589	18	862477	G	T	Ischemic stroke	-0.0014	0.0088	0.8713
666	rs28479800	1	206216607	T	A	Ischemic stroke	-0.007	0.0146	0.632501
667	rs2853179	8	105462047	C	T	Ischemic stroke	-0.0082	0.0099	0.4077
668	rs28540839	8	84735080	C	A	Ischemic stroke	0.0011	0.0088	0.9032
669	rs28568391	10	125628540	G	A	Ischemic stroke	-0.0072	0.0106	0.4971
670	rs28584818	3	64664456	G	A	Ischemic stroke	-0.0271	0.0167	0.1031
671	rs28603357	7	106406824	C	T	Ischemic stroke	-0.0053	0.0218	0.8059
672	rs2861203	3	172950553	A	G	Ischemic stroke	-0.0027	0.0096	0.7757
673	rs2862811	3	165996415	T	C	Ischemic stroke	0.0091	0.009	0.3133
674	rs2863363	3	166039765	A	G	Ischemic stroke	0.0036	0.0087	0.6785
675	rs28696126	7	79734541	A	T	Ischemic stroke	0.0003	0.013	0.9833
676	rs2872237	19	17026940	C	A	Ischemic stroke	0.0067	0.0087	0.4377
677	rs2875322	11	130887552	T	C	Ischemic stroke	0.013	0.0107	0.2229
678	rs28757219	6	29143451	A	T	Ischemic stroke	0.0192	0.0187	0.3036
679	rs2880566	17	30016653	C	T	Ischemic stroke	-0.0296	0.0112	0.00853198
680	rs2882478	2	49904589	A	G	Ischemic stroke	-0.0139	0.0086	0.1057
681	rs2884897	11	8129537	G	A	Ischemic stroke	-0.022	0.0192	0.2521
682	rs28889936	4	89483300	C	A	Ischemic stroke	0.0167	0.0145	0.2511
683	rs2892880	4	120741726	A	G	Ischemic stroke	-0.0029	0.0095	0.763099
684	rs2893871	10	62662781	A	G	Ischemic stroke	-0.0004	0.011	0.9701
685	rs289410	15	85563483	G	A	Ischemic stroke	-0.0154	0.0091	0.0928004
686	rs2900503	9	112657543	G	T	Ischemic stroke	0.0158	0.0116	0.1741
687	rs2901723	11	36871523	C	A	Ischemic stroke	0.0054	0.009	0.5512
688	rs2907920	19	2600717	A	G	Ischemic stroke	-0.0063	0.01	0.5315
689	rs2909242	8	129224680	C	A	Ischemic stroke	0.0164	0.0087	0.0606206
690	rs2913110	10	22892667	C	T	Ischemic stroke	-0.0004	0.0091	0.9663
691	rs2918132	10	133000320	C	T	Ischemic stroke	-0.0114	0.0104	0.2704
692	rs2930225	16	85327902	G	T	Ischemic stroke	0.0036	0.0107	0.737999
693	rs2943022	5	89598914	C	T	Ischemic stroke	0.0091	0.0086	0.2921
694	rs2952020	8	26027842	G	A	Ischemic stroke	-0.0011	0.0092	0.902
695	rs2973294	4	37526679	T	G	Ischemic stroke	0.0074	0.0084	0.3753
696	rs2997412	13	62067781	A	G	Ischemic stroke	0.0045	0.0095	0.636999
697	rs2998141	10	135010198	T	C	Ischemic stroke	-0.0012	0.0106	0.9103
698	rs3005511	6	74605806	A	G	Ischemic stroke	-0.0074	0.0088	0.4027
699	rs3005511	6	74605806	A	G	Ischemic stroke	-0.0074	0.0088	0.4027
700	rs3008582	1	195971173	C	T	Ischemic stroke	-0.0036	0.0111	0.7431
701	rs3013089	1	13794594	A	G	Ischemic stroke	0.0024	0.0085	0.774801
702	rs3017103	11	62174193	A	G	Ischemic stroke	-0.0036	0.0101	0.7212
703	rs302266	1	194183650	C	T	Ischemic stroke	0.01	0.0142	0.4845
704	rs305411	1	88233128	G	A	Ischemic stroke	-0.0066	0.0126	0.6024
705	rs3124783	9	135838591	A	G	Ischemic stroke	0.0174	0.0112	0.1211
706	rs3125832	1	211400180	C	A	Ischemic stroke	0.0036	0.0092	0.691801
707	rs314726	2	125553155	C	T	Ischemic stroke	0.0146	0.0088	0.0984306
708	rs322296	7	136937189	A	G	Ischemic stroke	0.0148	0.0147	0.3162
709	rs326049	5	997217	G	C	Ischemic stroke	-0.0186	0.0105	0.0751294
710	rs328312	16	73890910	A	T	Ischemic stroke	0.0009	0.0084	0.9134
711	rs329182	5	125076494	C	T	Ischemic stroke	-0.0026	0.0116	0.8243
712	rs3303	10	120447429	C	T	Ischemic stroke	-0.0215	0.0178	0.2263
713	rs336138	5	8146371	T	G	Ischemic stroke	-0.0022	0.0119	0.8503
714	rs34066017	11	44849689	G	A	Ischemic stroke	-0.0029	0.0108	0.789
715	rs340991	5	34892042	G	A	Ischemic stroke	0.0002	0.0093	0.9823
716	rs34187114	8	138623633	A	C	Ischemic stroke	0.0025	0.0124	0.8379
717	rs342302	7	106378229	G	A	Ischemic stroke	-0.0129	0.0142	0.3631
718	rs34282744	15	75073172	C	G	Ischemic stroke	0.0494	0.0215	0.0215199
719	rs34297067	14	52185888	G	A	Ischemic stroke	0.009	0.0135	0.5056
720	rs34302036	7	78136725	A	G	Ischemic stroke	0.0054	0.0085	0.5236
721	rs34402072	8	3636548	T	C	Ischemic stroke	0.0146	0.0122	0.2305
722	rs34417064	17	52776479	G	A	Ischemic stroke	0.0154	0.0084	0.0664997
723	rs34449434	12	76523655	C	A	Ischemic stroke	0.0017	0.0123	0.8867
724	rs345219	3	6826520	T	G	Ischemic stroke	-0.0046	0.0097	0.635199
725	rs34528142	17	71411325	G	C	Ischemic stroke	0.0058	0.0136	0.6692
726	rs34561138	16	86480355	A	G	Ischemic stroke	0.0055	0.0187	0.7689
727	rs34576931	12	78373555	C	G	Ischemic stroke	-0.0184	0.0157	0.2393
728	rs34583783	6	67207371	T	G	Ischemic stroke	0.0036	0.0136	0.7926
729	rs34619204	21	40993008	A	G	Ischemic stroke	-0.0166	0.0112	0.139
730	rs34757988	18	64699550	C	G	Ischemic stroke	0.0092	0.0088	0.2991
731	rs34781347	20	16312851	A	G	Ischemic stroke	0.0058	0.0219	0.789
732	rs35011108	6	133007480	G	A	Ischemic stroke	-0.018	0.0258	0.486
733	rs35035870	11	3248876	C	T	Ischemic stroke	0.0134	0.0224	0.5501
734	rs35042269	4	8142607	A	C	Ischemic stroke	0.0066	0.0119	0.5784
735	rs35055552	8	114804024	C	T	Ischemic stroke	0.0134	0.02	0.5023
736	rs35110698	12	28018998	C	T	Ischemic stroke	0.0023	0.0112	0.8385
737	rs35156985	7	99451715	C	T	Ischemic stroke	0.0295	0.0149	0.0476003
738	rs35166120	8	3099727	C	G	Ischemic stroke	0.003	0.011	0.787399
739	rs35177866	3	181589155	G	A	Ischemic stroke	-0.0086	0.0188	0.6457
740	rs35179274	14	51960625	T	C	Ischemic stroke	0.0056	0.0106	0.597901
741	rs35182105	12	24572337	G	A	Ischemic stroke	0.0107	0.0206	0.6034
742	rs35225860	1	247642270	G	A	Ischemic stroke	-0.0184	0.0248	0.4573
743	rs35228298	3	85392882	A	G	Ischemic stroke	-0.0154	0.011	0.1605
744	rs35362464	4	36478011	A	C	Ischemic stroke	0.015	0.0119	0.2097
745	rs35398954	15	93006765	G	A	Ischemic stroke	0.0163	0.0135	0.2268
746	rs35414597	4	15565736	A	T	Ischemic stroke	-0.017	0.0088	0.0549997
747	rs35506912	15	36607072	C	G	Ischemic stroke	-0.0079	0.0119	0.5064
748	rs35509	12	115493337	A	G	Ischemic stroke	0.0149	0.0166	0.3697
749	rs35555519	16	77711641	G	C	Ischemic stroke	-0.0064	0.013	0.6209
750	rs35559912	5	35288938	C	T	Ischemic stroke	-0.0096	0.0191	0.613901
751	rs356049	17	6450532	A	G	Ischemic stroke	-0.0076	0.0135	0.5708
752	rs35778461	9	100150556	T	C	Ischemic stroke	0.0165	0.0097	0.0896499
753	rs35866622	19	49218060	C	T	Ischemic stroke	0.0219	0.0098	0.0250202
754	rs35890118	10	129715759	G	A	Ischemic stroke	0.0091	0.0091	0.3179
755	rs35940633	14	86933898	A	G	Ischemic stroke	-0.0044	0.0094	0.635501
756	rs36057338	4	189935314	T	G	Ischemic stroke	-0.0106	0.0166	0.520701
757	rs36081916	7	93527414	C	T	Ischemic stroke	-0.0208	0.0162	0.1997
758	rs36095275	14	32270129	T	C	Ischemic stroke	-0.0073	0.0089	0.4092
759	rs36121075	20	43118017	G	A	Ischemic stroke	0.0021	0.0152	0.8877
760	rs362417	14	73589896	C	G	Ischemic stroke	-0.0045	0.0093	0.628001
761	rs369444	16	23631307	G	C	Ischemic stroke	-0.004	0.0148	0.7863
762	rs3734633	6	126111881	A	G	Ischemic stroke	0.006	0.0139	0.6625
763	rs3752849	11	8729057	A	G	Ischemic stroke	0.0119	0.0184	0.517101
764	rs3756315	5	149544722	G	A	Ischemic stroke	0.0131	0.0089	0.1407
765	rs3761728	4	48990885	T	G	Ischemic stroke	-0.0172	0.009	0.0575705
766	rs3765837	1	210628449	G	T	Ischemic stroke	-0.0016	0.0165	0.9216
767	rs3771393	2	71145246	C	T	Ischemic stroke	-0.0152	0.0103	0.1399
768	rs3791893	2	218819396	G	A	Ischemic stroke	-0.0014	0.0123	0.9104
769	rs3800154	6	2119329	C	A	Ischemic stroke	0.0056	0.0114	0.6237
770	rs3801748	7	81759508	A	G	Ischemic stroke	0.0184	0.0087	0.0339703
771	rs3804326	6	24292185	G	A	Ischemic stroke	0.0144	0.0142	0.3133
772	rs3809430	14	44975510	C	T	Ischemic stroke	-0.0028	0.0086	0.7418
773	rs3812426	8	50822676	G	A	Ischemic stroke	-0.0106	0.0099	0.2857
774	rs3819978	1	241789757	T	C	Ischemic stroke	0.0279	0.0187	0.1351
775	rs3821998	4	38694566	A	C	Ischemic stroke	-0.0016	0.0142	0.9086
776	rs3827020	20	61980991	T	C	Ischemic stroke	-0.0013	0.0121	0.9146
777	rs3828477	3	46483717	T	G	Ischemic stroke	0.0104	0.0096	0.2791
778	rs3842897	1	183503664	A	G	Ischemic stroke	0.0024	0.0145	0.8703
779	rs3851328	2	45453805	T	G	Ischemic stroke	0.0086	0.0102	0.3989
780	rs3860755	5	169360155	C	G	Ischemic stroke	0.001	0.0092	0.912
781	rs3862635	11	126582578	T	C	Ischemic stroke	-0.0195	0.0167	0.2418
782	rs386526	10	82879688	C	G	Ischemic stroke	-0.0086	0.0088	0.3305
783	rs3900776	9	13525082	A	G	Ischemic stroke	0.0043	0.02	0.8281
784	rs394449	17	7034575	T	A	Ischemic stroke	-0.0102	0.0115	0.3733
785	rs3980709	1	170900221	T	A	Ischemic stroke	0.0074	0.0106	0.484
786	rs3999074	10	65563647	T	G	Ischemic stroke	0.0088	0.0084	0.2931
787	rs40656	5	9368158	T	C	Ischemic stroke	0.0041	0.0153	0.7895
788	rs4073240	6	169224781	A	G	Ischemic stroke	0.0043	0.009	0.6305
789	rs4073731	11	132663147	C	T	Ischemic stroke	0.0128	0.0109	0.242
790	rs4076415	15	86440997	T	G	Ischemic stroke	-0.0067	0.0093	0.474
791	rs4079028	1	202299085	T	C	Ischemic stroke	-0.015	0.0108	0.1669
792	rs4113676	20	6218922	C	A	Ischemic stroke	0.073	0.0261	0.00523094
793	rs413827	14	57985112	A	G	Ischemic stroke	0.0099	0.0112	0.3779
794	rs41438744	14	102553414	G	C	Ischemic stroke	-0.0023	0.0161	0.8885
795	rs4146507	5	106209093	T	C	Ischemic stroke	0.0023	0.0099	0.8145
796	rs4146653	10	4782841	A	G	Ischemic stroke	-0.015	0.0111	0.1775
797	rs41816	7	106250164	G	A	Ischemic stroke	-0.0084	0.01	0.4011
798	rs4236095	6	47368687	G	A	Ischemic stroke	0.0144	0.013	0.2658
799	rs4242783	10	5064327	G	A	Ischemic stroke	0.023	0.01	0.02108
800	rs4244069	12	67167461	G	A	Ischemic stroke	0.0291	0.0135	0.03111
801	rs4247078	15	92605098	C	G	Ischemic stroke	-0.0002	0.0086	0.9831
802	rs4270579	4	84698188	G	A	Ischemic stroke	0.0025	0.0098	0.7974
803	rs4277593	20	4319420	A	G	Ischemic stroke	0.0067	0.0085	0.4291
804	rs4294381	1	224688107	T	C	Ischemic stroke	0.0256	0.0108	0.0177101
805	rs430270	3	60474379	C	A	Ischemic stroke	0.0213	0.0101	0.0350598
806	rs431418	5	166419552	A	G	Ischemic stroke	0.0006	0.0138	0.9659
807	rs4327025	15	92446683	A	G	Ischemic stroke	-0.0135	0.0098	0.1695
808	rs4344384	10	66407366	G	T	Ischemic stroke	-0.0033	0.0084	0.6944
809	rs4347804	2	218215847	A	G	Ischemic stroke	-0.0057	0.0161	0.724101
810	rs4364940	1	234126516	G	A	Ischemic stroke	-0.0056	0.0092	0.5445
811	rs4378146	1	24927625	C	A	Ischemic stroke	-0.0151	0.01	0.1295
812	rs437876	3	42568440	C	T	Ischemic stroke	-0.0042	0.0095	0.6614
813	rs4385846	10	115650278	G	T	Ischemic stroke	-0.0074	0.0101	0.4637
814	rs4388134	4	190110710	C	T	Ischemic stroke	0.0087	0.0099	0.3772
815	rs439810	2	119467367	G	C	Ischemic stroke	-0.0185	0.0093	0.0460999
816	rs4400279	7	16804578	G	A	Ischemic stroke	-0.0108	0.0089	0.2272
817	rs4428215	3	171947435	A	G	Ischemic stroke	-0.0091	0.0095	0.3416
818	rs4452603	6	71966268	G	T	Ischemic stroke	-0.0125	0.0102	0.2203
819	rs4452755	8	82026852	C	A	Ischemic stroke	0.0028	0.0104	0.785001
820	rs4462860	21	21610254	A	G	Ischemic stroke	-0.0097	0.0098	0.324
821	rs447950	5	148846426	G	A	Ischemic stroke	0.0025	0.0089	0.7756
822	rs4490371	3	76205107	C	T	Ischemic stroke	0.0225	0.0097	0.0199402
823	rs4492265	7	13523683	A	G	Ischemic stroke	0.0127	0.0089	0.1539
824	rs4506202	8	21598077	A	G	Ischemic stroke	0.0054	0.0087	0.5322
825	rs4506496	1	247145690	G	A	Ischemic stroke	-0.0023	0.0098	0.8181
826	rs4532474	6	105781538	A	G	Ischemic stroke	0.0028	0.0115	0.8105
827	rs4537857	13	27292666	C	T	Ischemic stroke	-0.0088	0.0091	0.3339
828	rs4541991	9	105004835	C	T	Ischemic stroke	0.0067	0.0106	0.5302
829	rs45480394	19	55857777	G	T	Ischemic stroke	-0.0032	0.0097	0.745501
830	rs4567981	2	49906864	A	T	Ischemic stroke	-0.0124	0.0085	0.1468
831	rs4576377	7	81410263	A	C	Ischemic stroke	-0.0029	0.0088	0.7388
832	rs4583233	16	81820486	C	A	Ischemic stroke	-0.0033	0.0104	0.751299
833	rs4596722	9	88787144	A	G	Ischemic stroke	-0.0003	0.0085	0.974
834	rs4600608	2	180278564	A	G	Ischemic stroke	-0.0058	0.0101	0.5675
835	rs4629039	18	46485154	T	A	Ischemic stroke	0.0243	0.009	0.007093
836	rs4654122	1	246780557	C	G	Ischemic stroke	0.0021	0.0086	0.8043
837	rs4669806	2	12200752	T	G	Ischemic stroke	-0.0073	0.0093	0.4326
838	rs4677103	3	72207794	G	A	Ischemic stroke	0.0241	0.0119	0.04341
839	rs4678258	3	137945192	C	T	Ischemic stroke	-0.0152	0.0108	0.1597
840	rs4680035	3	152805600	A	G	Ischemic stroke	0.0135	0.0086	0.1182
841	rs4686798	3	186445436	C	T	Ischemic stroke	0.0185	0.0087	0.0329701
842	rs4697572	4	25446787	G	A	Ischemic stroke	-0.0047	0.0098	0.632501
843	rs4708333	6	78106701	G	T	Ischemic stroke	0.0019	0.0092	0.8387
844	rs4717831	7	73306506	A	T	Ischemic stroke	0.0017	0.018	0.9254
845	rs4717843	7	73334987	T	G	Ischemic stroke	-0.022	0.0132	0.0953806
846	rs4731451	7	128054100	A	G	Ischemic stroke	0.0205	0.0087	0.0191298
847	rs4738679	8	59370320	G	A	Ischemic stroke	-0.0116	0.0092	0.2064
848	rs4747450	10	23199653	A	C	Ischemic stroke	0.01	0.0096	0.299
849	rs4748237	10	16051097	C	G	Ischemic stroke	0.0059	0.0084	0.4857
850	rs4753063	11	92267129	G	A	Ischemic stroke	0.0034	0.0084	0.6862
851	rs4756632	11	41079703	T	G	Ischemic stroke	-0.0118	0.0137	0.3866
852	rs4758231	11	7765096	G	T	Ischemic stroke	0.0039	0.0088	0.653699
853	rs4764863	12	102514184	A	G	Ischemic stroke	-0.0005	0.0086	0.9507
854	rs4766997	12	113161438	T	C	Ischemic stroke	0.0024	0.0088	0.7879
855	rs4767113	12	114131978	T	C	Ischemic stroke	0.0216	0.0094	0.02186
856	rs4779844	15	31516919	G	C	Ischemic stroke	-0.0095	0.0087	0.2764
857	rs4784055	16	58818770	C	T	Ischemic stroke	0.0203	0.015	0.1763
858	rs478972	11	125663184	T	C	Ischemic stroke	0.0046	0.0224	0.8367
859	rs4793307	17	70733523	T	C	Ischemic stroke	-0.0123	0.0104	0.2388
860	rs4793970	17	46763962	G	A	Ischemic stroke	0.0024	0.0098	0.8048
861	rs4797774	18	13447995	G	A	Ischemic stroke	-0.0108	0.0177	0.5423
862	rs4798126	18	3765773	A	G	Ischemic stroke	0.0281	0.0107	0.00890492
863	rs4799823	18	33456427	T	C	Ischemic stroke	-0.0113	0.0158	0.4713
864	rs4802933	19	52925820	A	G	Ischemic stroke	-0.0006	0.011	0.9578
865	rs4810359	20	41191335	G	A	Ischemic stroke	0.0013	0.0112	0.9108
866	rs4814689	20	18030357	T	C	Ischemic stroke	-0.0025	0.014	0.8591
867	rs4822728	22	26891808	C	T	Ischemic stroke	-0.0023	0.0086	0.7913
868	rs4849717	2	119481372	A	T	Ischemic stroke	0.0152	0.0204	0.4584
869	rs4862235	4	184628931	G	A	Ischemic stroke	0.0058	0.0085	0.4926
870	rs486484	20	811507	G	A	Ischemic stroke	0.021	0.0087	0.0157601
871	rs4869133	5	95717619	A	G	Ischemic stroke	-0.0121	0.0175	0.4907
872	rs4869133	5	95717619	A	G	Ischemic stroke	-0.0121	0.0175	0.4907
873	rs4895919	6	131630319	T	C	Ischemic stroke	-0.0156	0.0087	0.0710608
874	rs4923324	11	25962890	A	G	Ischemic stroke	-0.0079	0.0108	0.4668
875	rs4926264	19	13420917	C	T	Ischemic stroke	-0.0109	0.013	0.3993
876	rs4928024	3	54288503	A	G	Ischemic stroke	-0.0144	0.0127	0.258
877	rs4936098	11	130280667	A	G	Ischemic stroke	0.0146	0.0096	0.1277
878	rs495004	9	112855426	G	C	Ischemic stroke	0.0061	0.011	0.5761
879	rs4955932	3	55181375	C	T	Ischemic stroke	0.004	0.0089	0.652701
880	rs4955951	3	55243531	G	A	Ischemic stroke	-0.0014	0.0129	0.915
881	rs4962426	10	126908208	G	T	Ischemic stroke	0.0019	0.011	0.8614
882	rs4968431	17	59421778	T	G	Ischemic stroke	0.0048	0.0095	0.613501
883	rs4968759	17	61298020	G	A	Ischemic stroke	-0.0138	0.0087	0.1114
884	rs4981345	14	21455973	C	T	Ischemic stroke	0.0038	0.0092	0.679
885	rs4985746	17	17098213	G	A	Ischemic stroke	-0.0156	0.0111	0.1586
886	rs5011652	15	91166608	G	C	Ischemic stroke	0.0025	0.0095	0.7959
887	rs503751	15	58063881	G	C	Ischemic stroke	-0.0045	0.0085	0.590599
888	rs511258	3	169966722	A	G	Ischemic stroke	0.0024	0.0094	0.8015
889	rs517089	11	10967286	A	T	Ischemic stroke	0.0091	0.0106	0.3907
890	rs542415	15	50011554	C	T	Ischemic stroke	-0.0031	0.0092	0.7374
891	rs550351	1	18676399	C	A	Ischemic stroke	-0.0155	0.0104	0.137
892	rs550843	6	165722832	C	T	Ischemic stroke	-0.0102	0.0114	0.3715
893	rs553697	6	93730393	T	C	Ischemic stroke	0.0192	0.0134	0.153
894	rs55658617	21	41811003	C	T	Ischemic stroke	0.0333	0.0247	0.1781
895	rs55672356	4	34852443	A	T	Ischemic stroke	0.0212	0.0163	0.194
896	rs55707116	9	79919385	A	C	Ischemic stroke	0.0344	0.0132	0.00935298
897	rs55719207	3	105355971	A	G	Ischemic stroke	-0.0254	0.0095	0.00735394
898	rs55756211	7	130972179	C	T	Ischemic stroke	-0.0347	0.0127	0.00655994
899	rs55793120	12	47384118	C	T	Ischemic stroke	0.0268	0.023	0.2435
900	rs55793120	12	47384118	C	T	Ischemic stroke	0.0268	0.023	0.2435
901	rs55799124	17	3738781	G	A	Ischemic stroke	-0.0039	0.0121	0.7491
902	rs55807413	11	2956783	G	A	Ischemic stroke	-0.0007	0.0163	0.9664
903	rs55858165	15	86512809	C	A	Ischemic stroke	-0.0402	0.0266	0.1303
904	rs55877868	17	14692867	C	A	Ischemic stroke	0.0128	0.0173	0.457
905	rs55888180	17	76443497	G	C	Ischemic stroke	-0.0143	0.0163	0.38
906	rs55888705	4	1517826	G	A	Ischemic stroke	-0.0094	0.009	0.2974
907	rs55910161	10	71518643	T	C	Ischemic stroke	-0.0125	0.0122	0.306
908	rs56030423	15	90780618	A	G	Ischemic stroke	0.0129	0.0185	0.4854
909	rs56069061	3	168339417	A	G	Ischemic stroke	0.0243	0.0151	0.1087
910	rs56080211	2	110260993	C	T	Ischemic stroke	-0.0115	0.0243	0.6348
911	rs56105232	9	14363769	A	G	Ischemic stroke	-0.0066	0.0188	0.723601
912	rs56157888	4	183252836	C	A	Ischemic stroke	-0.0198	0.0134	0.1414
913	rs56203279	7	111501524	C	T	Ischemic stroke	-0.0104	0.0092	0.2542
914	rs56221232	2	153453410	C	T	Ischemic stroke	-0.0162	0.0127	0.2025
915	rs56310940	7	24360361	C	G	Ischemic stroke	-0.0287	0.0123	0.0196101
916	rs56349194	11	9312796	G	A	Ischemic stroke	0.0327	0.0105	0.00180701
917	rs56405618	4	174468316	G	A	Ischemic stroke	-0.0019	0.0137	0.8907
918	rs56791201	2	57701660	T	C	Ischemic stroke	0.0097	0.0085	0.2518
919	rs57024273	2	236515155	C	T	Ischemic stroke	-0.0001	0.0097	0.9911
920	rs57079348	13	87920450	G	T	Ischemic stroke	-0.0047	0.0142	0.743
921	rs57091572	6	81214803	G	A	Ischemic stroke	0.0124	0.0122	0.3089
922	rs57254474	8	23071054	A	G	Ischemic stroke	0.0066	0.0102	0.5182
923	rs57340348	6	130030114	C	T	Ischemic stroke	0.0292	0.0115	0.0109999
924	rs573933	9	14477851	C	T	Ischemic stroke	0.0142	0.0132	0.2795
925	rs57404562	2	12101762	A	C	Ischemic stroke	0.0045	0.0104	0.6648
926	rs5746486	22	18354272	C	T	Ischemic stroke	-0.0055	0.0085	0.5199
927	rs57466170	15	37859065	T	C	Ischemic stroke	0.0237	0.0133	0.0746896
928	rs57512504	13	19489214	A	T	Ischemic stroke	-0.0034	0.0091	0.7079
929	rs57646748	4	37452858	A	G	Ischemic stroke	-0.0197	0.0133	0.1385
930	rs57665991	3	157841287	G	C	Ischemic stroke	0.0225	0.0094	0.0162301
931	rs5770862	22	50973113	C	T	Ischemic stroke	0.0225	0.0148	0.128
932	rs58212166	4	189076705	G	A	Ischemic stroke	-0.0038	0.0111	0.732
933	rs58236560	11	121876913	T	G	Ischemic stroke	0.02	0.0159	0.2086
934	rs58405430	11	20621043	T	G	Ischemic stroke	0.0003	0.0152	0.9827
935	rs58681734	9	137557890	G	A	Ischemic stroke	0.0095	0.0117	0.4172
936	rs58767323	4	57167507	C	G	Ischemic stroke	0.0169	0.0108	0.1176
937	rs59068084	4	113256737	G	T	Ischemic stroke	0.0008	0.0087	0.9265
938	rs59104037	18	43034126	G	A	Ischemic stroke	0.002	0.0154	0.8969
939	rs592299	9	136179347	C	T	Ischemic stroke	0.0093	0.0085	0.2731
940	rs592514	9	136309841	A	T	Ischemic stroke	-0.0119	0.0154	0.4397
941	rs59414781	15	50026113	G	C	Ischemic stroke	0.0079	0.0103	0.4399
942	rs59427698	9	129425745	G	A	Ischemic stroke	-0.0045	0.0112	0.6876
943	rs594561	11	88632972	C	T	Ischemic stroke	-0.0113	0.0086	0.1902
944	rs59805249	5	90289997	C	T	Ischemic stroke	0.0006	0.0133	0.9647
945	rs59936925	20	49266770	T	A	Ischemic stroke	0.0013	0.0167	0.9396
946	rs5994253	22	17793012	G	A	Ischemic stroke	-0.0026	0.0118	0.8227
947	rs6000536	22	37421469	T	C	Ischemic stroke	0.0018	0.0114	0.8746
948	rs60081663	5	32755085	G	C	Ischemic stroke	0.0111	0.0215	0.604
949	rs60178956	8	90878338	A	G	Ischemic stroke	0.0266	0.0096	0.00549402
950	rs602075	9	79110160	A	G	Ischemic stroke	-0.0049	0.0106	0.6453
951	rs60254196	7	148856720	A	G	Ischemic stroke	-0.0132	0.0096	0.1666
952	rs60254196	7	148856720	A	G	Ischemic stroke	-0.0132	0.0096	0.1666
953	rs60316894	12	54872438	T	C	Ischemic stroke	0.0124	0.0188	0.510301
954	rs6046522	20	19969568	T	C	Ischemic stroke	0.0092	0.0097	0.3422
955	rs6048195	20	2308307	T	A	Ischemic stroke	0.005	0.0112	0.651799
956	rs606117	9	2539358	A	G	Ischemic stroke	-0.0001	0.0098	0.9907
957	rs6062862	20	61325223	G	A	Ischemic stroke	0.0133	0.0153	0.3836
958	rs6071435	20	59502888	A	T	Ischemic stroke	0.0008	0.0086	0.9236
959	rs607327	11	111695709	C	T	Ischemic stroke	-0.0036	0.0093	0.696599
960	rs607782	6	4148609	T	C	Ischemic stroke	0.0061	0.0098	0.535499
961	rs6082461	20	2210530	A	C	Ischemic stroke	0.0041	0.01	0.6838
962	rs60884758	9	2217340	T	C	Ischemic stroke	-0.0142	0.0108	0.1896
963	rs6092149	20	54192992	T	A	Ischemic stroke	-0.0105	0.0089	0.2376
964	rs609430	4	169178315	G	T	Ischemic stroke	-0.0015	0.0087	0.8617
965	rs60954665	19	35883736	G	T	Ischemic stroke	0.0101	0.0083	0.2266
966	rs60983350	17	2850737	A	G	Ischemic stroke	0.0064	0.0133	0.6294
967	rs6105066	20	13258628	C	T	Ischemic stroke	0.0066	0.0108	0.5399
968	rs61060922	16	72136154	G	T	Ischemic stroke	-0.0507	0.0196	0.009778
969	rs61090148	4	174810498	G	A	Ischemic stroke	0.0007	0.0087	0.9323
970	rs6112314	20	19300846	C	A	Ischemic stroke	0.0001	0.0086	0.9893
971	rs6116753	20	5330700	A	G	Ischemic stroke	0.0203	0.0097	0.0363496
972	rs6121460	20	60293505	A	G	Ischemic stroke	0.0043	0.0138	0.753101
973	rs61265175	11	1681862	C	G	Ischemic stroke	0.0013	0.0115	0.9124
974	rs61267978	18	6348227	C	T	Ischemic stroke	-0.0155	0.0124	0.2142
975	rs6133067	20	3839754	C	T	Ischemic stroke	0.0078	0.0133	0.555699
976	rs615997	3	23037786	C	T	Ischemic stroke	0.015	0.0088	0.0869
977	rs61771805	1	72972799	T	A	Ischemic stroke	-0.0023	0.0111	0.8367
978	rs61779207	1	41074472	A	G	Ischemic stroke	0.0019	0.0113	0.8695
979	rs61779334	1	39983022	C	G	Ischemic stroke	0.0037	0.0173	0.8324
980	rs61791565	4	24655463	C	T	Ischemic stroke	-0.0033	0.0088	0.7098
981	rs61806970	1	167818597	T	C	Ischemic stroke	0.0316	0.0181	0.0807105
982	rs61823518	1	223688236	C	A	Ischemic stroke	0.0126	0.0149	0.4004
983	rs61841040	10	9659749	T	G	Ischemic stroke	-0.0049	0.0107	0.6451
984	rs61841503	10	17019559	A	G	Ischemic stroke	0.0033	0.0127	0.793299
985	rs61875484	10	128614990	G	C	Ischemic stroke	0.0006	0.0175	0.9722
986	rs61883564	11	79013843	G	A	Ischemic stroke	-0.0022	0.0138	0.8744
987	rs61884471	11	45826561	A	G	Ischemic stroke	-0.026	0.0185	0.1598
988	rs61898819	11	126024042	T	A	Ischemic stroke	0.0027	0.0108	0.8017
989	rs61934597	12	131024079	T	C	Ischemic stroke	0.0156	0.0144	0.2784
990	rs61944774	12	129539818	G	A	Ischemic stroke	-0.0155	0.0222	0.4859
991	rs62024432	15	97869293	T	C	Ischemic stroke	0.0054	0.0133	0.686099
992	rs62027366	16	24073806	C	T	Ischemic stroke	-0.0033	0.0108	0.760699
993	rs62028349	16	27217620	C	G	Ischemic stroke	0.0101	0.0083	0.2256
994	rs62029761	16	16006242	G	A	Ischemic stroke	-0.006	0.0217	0.781801
995	rs62112538	19	4925018	T	C	Ischemic stroke	0.019	0.019	0.3174
996	rs62113381	19	7668225	C	T	Ischemic stroke	-0.011	0.0145	0.4451
997	rs62130338	19	49162501	G	A	Ischemic stroke	0.0099	0.0101	0.3256
998	rs62132810	19	49279227	G	A	Ischemic stroke	0.0112	0.0195	0.568
999	rs62157625	2	142774333	C	T	Ischemic stroke	0.0161	0.0164	0.327
1000	rs62167033	2	144700007	C	T	Ischemic stroke	0.0391	0.0202	0.0531398
1001	rs62181700	2	189805784	A	G	Ischemic stroke	-0.0145	0.0093	0.12
1002	rs62187631	2	226649570	C	T	Ischemic stroke	0.0213	0.0142	0.1351
1003	rs62190261	2	230943099	C	A	Ischemic stroke	0.0227	0.0181	0.2097
1004	rs62200412	20	4618639	T	C	Ischemic stroke	0.0008	0.0116	0.947
1005	rs62206502	20	18003390	C	A	Ischemic stroke	-0.0046	0.0085	0.587899
1006	rs62215703	21	25873624	A	G	Ischemic stroke	-0.0035	0.0118	0.7671
1007	rs62240188	3	10611142	A	G	Ischemic stroke	-0.0123	0.0213	0.5628
1008	rs622418	9	90586043	G	A	Ischemic stroke	-0.0101	0.0088	0.2496
1009	rs62251337	3	44327429	A	G	Ischemic stroke	0.0039	0.0107	0.7188
1010	rs62273907	3	156550415	G	A	Ischemic stroke	0.0179	0.0217	0.4076
1011	rs62277846	2	228100140	T	C	Ischemic stroke	-0.0165	0.0107	0.1229
1012	rs62285313	3	177470032	G	A	Ischemic stroke	-0.0442	0.0166	0.00777195
1013	rs62314653	4	109896462	A	C	Ischemic stroke	0.0242	0.0185	0.1914
1014	rs62348779	5	17460096	C	T	Ischemic stroke	-0.0275	0.0196	0.1614
1015	rs62353480	5	29595000	G	A	Ischemic stroke	-0.0047	0.0134	0.7264
1016	rs62376424	5	119914285	T	C	Ischemic stroke	0.0096	0.0099	0.3323
1017	rs62390301	5	159867647	C	T	Ischemic stroke	0.0006	0.0118	0.9582
1018	rs62403464	6	24220160	C	T	Ischemic stroke	0.0054	0.0108	0.616
1019	rs62414802	6	76598635	T	C	Ischemic stroke	-0.0123	0.01	0.2199
1020	rs62422654	6	170474630	T	C	Ischemic stroke	0.0007	0.0148	0.9633
1021	rs62427239	6	155737906	A	C	Ischemic stroke	-0.0618	0.0262	0.0183299
1022	rs62430350	6	170918194	C	T	Ischemic stroke	0.0221	0.0225	0.3264
1023	rs62448871	7	24465024	A	C	Ischemic stroke	-0.0042	0.0087	0.627401
1024	rs62467127	7	118096925	T	C	Ischemic stroke	-0.024	0.0158	0.1294
1025	rs62478070	7	157688150	G	T	Ischemic stroke	-0.0283	0.0304	0.3514
1026	rs62478832	7	109564034	A	T	Ischemic stroke	-0.0087	0.0099	0.3788
1027	rs62481985	8	4128340	C	G	Ischemic stroke	-0.0046	0.0092	0.6167
1028	rs62496417	7	96965504	G	T	Ischemic stroke	0.0024	0.0102	0.8167
1029	rs62501473	7	150126751	A	G	Ischemic stroke	0.0086	0.012	0.4766
1030	rs62503162	8	15768657	G	A	Ischemic stroke	-0.0266	0.0173	0.1252
1031	rs62504452	7	145760298	G	A	Ischemic stroke	0.0055	0.0113	0.6268
1032	rs62547233	9	92013419	G	A	Ischemic stroke	0.017	0.0095	0.0736292
1033	rs62576416	9	112120264	C	T	Ischemic stroke	0.0076	0.0087	0.3829
1034	rs62583469	9	106815466	A	T	Ischemic stroke	0.0097	0.0122	0.4293
1035	rs630939	18	48384463	T	C	Ischemic stroke	-0.0046	0.0093	0.6218
1036	rs6427992	1	203102563	G	C	Ischemic stroke	0.0039	0.0089	0.66
1037	rs6430926	2	141337454	C	T	Ischemic stroke	0.0002	0.0085	0.9791
1038	rs6445851	3	57116228	G	A	Ischemic stroke	-0.0164	0.0088	0.0635302
1039	rs646327	19	49209851	A	G	Ischemic stroke	0.0256	0.0093	0.00577404
1040	rs6474512	8	38780606	A	C	Ischemic stroke	0.0109	0.0086	0.2082
1041	rs6474958	9	1582701	A	G	Ischemic stroke	-0.0086	0.0088	0.3263
1042	rs6489992	12	115352769	G	A	Ischemic stroke	-0.0217	0.009	0.0158001
1043	rs6494306	15	62394540	G	A	Ischemic stroke	-0.0018	0.0096	0.8535
1044	rs6494922	15	33459867	G	A	Ischemic stroke	-0.0104	0.014	0.4549
1045	rs6515626	20	25257001	A	G	Ischemic stroke	-0.0119	0.0164	0.467599
1046	rs6542556	2	120757853	A	G	Ischemic stroke	0.0108	0.0091	0.2324
1047	rs6555306	5	4671383	T	C	Ischemic stroke	0.003	0.0117	0.7964
1048	rs6563550	13	38058413	C	T	Ischemic stroke	0.0101	0.0118	0.3956
1049	rs6563952	16	73391982	G	C	Ischemic stroke	0.0019	0.0123	0.8753
1050	rs6577484	1	8419420	A	G	Ischemic stroke	-0.0164	0.016	0.3045
1051	rs6580353	5	139410687	C	T	Ischemic stroke	0.0047	0.0098	0.6336
1052	rs6591893	11	80236833	G	A	Ischemic stroke	-0.0091	0.009	0.3094
1053	rs663262	11	86179076	T	C	Ischemic stroke	-0.0136	0.0142	0.3392
1054	rs66474973	20	58605432	T	G	Ischemic stroke	-0.0188	0.0147	0.2016
1055	rs6656451	1	65990422	C	T	Ischemic stroke	-0.0044	0.0096	0.6425
1056	rs6656807	1	178945043	A	G	Ischemic stroke	0.0098	0.011	0.3716
1057	rs6657302	1	85585609	C	T	Ischemic stroke	0.013	0.017	0.4448
1058	rs6664405	1	69444163	C	T	Ischemic stroke	-0.0055	0.015	0.716699
1059	rs66710942	3	77215327	C	T	Ischemic stroke	-0.0132	0.0088	0.1358
1060	rs6674304	1	116887742	T	C	Ischemic stroke	0.0159	0.0158	0.3114
1061	rs66746423	1	109398264	T	C	Ischemic stroke	0.0062	0.0124	0.619901
1062	rs6676699	1	197978281	G	T	Ischemic stroke	0.0118	0.0102	0.2441
1063	rs6677933	1	112139008	T	C	Ischemic stroke	-0.0141	0.0109	0.1977
1064	rs6681678	1	100248591	C	T	Ischemic stroke	-0.0398	0.0156	0.0106001
1065	rs66830358	3	171895485	A	T	Ischemic stroke	0.0055	0.0089	0.5343
1066	rs6704822	2	203661779	A	G	Ischemic stroke	-0.0047	0.0122	0.6996
1067	rs67078837	4	114220647	C	T	Ischemic stroke	-0.006	0.0086	0.4848
1068	rs672217	18	60125134	A	G	Ischemic stroke	0.0156	0.0135	0.2473
1069	rs6726833	2	39351569	A	C	Ischemic stroke	-0.0347	0.0135	0.0101
1070	rs67281112	7	135778919	C	G	Ischemic stroke	0.002	0.0116	0.8649
1071	rs6742198	2	33607071	G	A	Ischemic stroke	0.0032	0.0119	0.7872
1072	rs67476743	19	1030320	G	T	Ischemic stroke	-0.0076	0.0104	0.4615
1073	rs67479537	19	10115515	C	T	Ischemic stroke	-0.0121	0.0202	0.5499
1074	rs67490567	15	65691324	C	T	Ischemic stroke	0.0025	0.0129	0.8486
1075	rs6759615	2	205238716	G	A	Ischemic stroke	-0.0011	0.0134	0.935
1076	rs6761463	2	50201547	G	C	Ischemic stroke	-0.0032	0.0111	0.772999
1077	rs6762473	3	127139574	C	A	Ischemic stroke	-0.0013	0.0086	0.881
1078	rs6769553	3	54427795	G	A	Ischemic stroke	0.0125	0.0089	0.1617
1079	rs67705352	1	19790706	G	T	Ischemic stroke	-0.0171	0.0087	0.0492799
1080	rs67746927	4	12207874	G	C	Ischemic stroke	0.0188	0.0094	0.0451804
1081	rs6776814	3	15053083	C	T	Ischemic stroke	0.0054	0.0158	0.73
1082	rs67794373	7	124210039	T	C	Ischemic stroke	-0.0091	0.0099	0.3557
1083	rs6793291	3	194419531	C	A	Ischemic stroke	-0.0027	0.0159	0.867
1084	rs6793778	3	24045453	C	T	Ischemic stroke	-0.0066	0.0092	0.4718
1085	rs6795673	3	10593224	T	C	Ischemic stroke	-0.0029	0.0084	0.7331
1086	rs6806351	3	132058723	C	T	Ischemic stroke	0.0194	0.0106	0.0675103
1087	rs68093214	3	70657785	T	C	Ischemic stroke	-0.0067	0.0118	0.5718
1088	rs6809952	3	193896709	A	G	Ischemic stroke	0.0177	0.0103	0.0867501
1089	rs68104925	14	100177681	C	T	Ischemic stroke	-0.0049	0.0091	0.5903
1090	rs6818880	4	94712747	A	G	Ischemic stroke	-0.0088	0.0087	0.3111
1091	rs682403	9	135968557	G	A	Ischemic stroke	-0.0017	0.0084	0.8404
1092	rs6828768	4	65556925	T	C	Ischemic stroke	0.0012	0.0084	0.887
1093	rs682885	11	87805911	A	G	Ischemic stroke	0.0159	0.009	0.0780495
1094	rs6854026	4	169690814	T	C	Ischemic stroke	0.0075	0.0084	0.3691
1095	rs685403	18	75370866	C	G	Ischemic stroke	-0.0297	0.0131	0.0231702
1096	rs6856150	4	11907559	G	A	Ischemic stroke	0.0053	0.0145	0.7153
1097	rs6875357	5	32345671	C	T	Ischemic stroke	-0.0086	0.0186	0.645199
1098	rs6875660	5	159686256	T	C	Ischemic stroke	-0.0229	0.0124	0.06528
1099	rs6881988	5	172758774	G	C	Ischemic stroke	-0.0128	0.0111	0.2461
1100	rs6890185	5	71186626	T	C	Ischemic stroke	-0.0057	0.0089	0.5221
1101	rs6901560	6	36931994	G	C	Ischemic stroke	-0.0129	0.0113	0.253
1102	rs6910935	6	131587157	A	G	Ischemic stroke	0.0115	0.0235	0.625101
1103	rs6918730	6	99020289	G	A	Ischemic stroke	-0.0039	0.013	0.7634
1104	rs6920448	6	5755626	T	C	Ischemic stroke	-0.0029	0.0124	0.8134
1105	rs6923695	6	70956815	G	T	Ischemic stroke	-0.018	0.0179	0.3155
1106	rs6930661	6	12774611	T	C	Ischemic stroke	0.0211	0.0171	0.2181
1107	rs6934519	6	67200802	T	C	Ischemic stroke	0.0007	0.01	0.9429
1108	rs6934739	6	39940437	G	A	Ischemic stroke	0.0054	0.0091	0.5518
1109	rs6952765	7	32001710	A	G	Ischemic stroke	-0.0047	0.0088	0.5956
1110	rs6958419	7	16349864	T	C	Ischemic stroke	0.0041	0.0084	0.6254
1111	rs6993398	8	115560689	A	G	Ischemic stroke	-0.0105	0.0109	0.3357
1112	rs7000472	8	138626268	A	G	Ischemic stroke	-0.0023	0.0089	0.7973
1113	rs7019909	9	33113322	C	T	Ischemic stroke	-0.0019	0.0118	0.8696
1114	rs7033353	9	104595848	T	G	Ischemic stroke	0.0032	0.0094	0.731601
1115	rs7034891	9	117245252	C	G	Ischemic stroke	-0.0116	0.0085	0.1718
1116	rs704418	3	64252803	T	C	Ischemic stroke	0.0377	0.0138	0.00634907
1117	rs7073658	10	62175024	T	G	Ischemic stroke	-0.0158	0.0084	0.0606303
1118	rs7083431	10	72711156	C	A	Ischemic stroke	-0.0151	0.0094	0.1094
1119	rs710230	1	42333631	T	C	Ischemic stroke	-0.0056	0.0191	0.7691
1120	rs7104872	11	115165111	A	G	Ischemic stroke	0.0047	0.0117	0.6909
1121	rs7109293	11	133834657	G	A	Ischemic stroke	-0.0021	0.0141	0.8811
1122	rs7113155	11	102429543	G	C	Ischemic stroke	0.0136	0.0085	0.1082
1123	rs7117576	11	114023573	G	A	Ischemic stroke	0.0119	0.014	0.3937
1124	rs7119679	11	94681786	A	G	Ischemic stroke	0.0062	0.0119	0.602101
1125	rs7120052	11	86335459	C	A	Ischemic stroke	0.001	0.0097	0.9208
1126	rs7123615	11	15771251	G	C	Ischemic stroke	-0.0037	0.0111	0.740699
1127	rs7129639	11	17511427	C	A	Ischemic stroke	0.0015	0.0085	0.8597
1128	rs712981	3	129686434	C	A	Ischemic stroke	0.0037	0.0085	0.6658
1129	rs71315246	3	101352439	G	A	Ischemic stroke	-0.0018	0.0115	0.8766
1130	rs7137760	12	10702414	T	C	Ischemic stroke	0.0083	0.0091	0.3616
1131	rs71386687	16	2767894	G	T	Ischemic stroke	-0.0086	0.0221	0.6977
1132	rs71414120	14	56938952	G	T	Ischemic stroke	-0.0115	0.0221	0.6032
1133	rs71428626	2	83093264	T	G	Ischemic stroke	-0.0364	0.0204	0.0741703
1134	rs71481756	10	8102404	G	T	Ischemic stroke	0.0016	0.0195	0.9353
1135	rs71545975	7	47144505	G	A	Ischemic stroke	-0.0101	0.013	0.4366
1136	rs7155595	14	77502546	A	C	Ischemic stroke	0.0098	0.0096	0.308
1137	rs7155595	14	77502546	A	C	Ischemic stroke	0.0098	0.0096	0.308
1138	rs71564433	6	143718234	A	T	Ischemic stroke	0.0158	0.0112	0.1556
1139	rs716604	2	6514088	G	A	Ischemic stroke	-0.0015	0.011	0.8924
1140	rs7170984	15	93819735	C	T	Ischemic stroke	-0.0018	0.0098	0.8543
1141	rs7184125	16	15920394	C	T	Ischemic stroke	0.0173	0.0105	0.1008
1142	rs7193624	16	77574020	C	T	Ischemic stroke	-0.0149	0.0111	0.1808
1143	rs7193937	16	76605358	G	C	Ischemic stroke	-0.0197	0.0116	0.0880501
1144	rs7199484	16	49826299	A	G	Ischemic stroke	-0.0015	0.0089	0.8671
1145	rs720439	22	48190598	A	G	Ischemic stroke	-0.0025	0.01	0.7995
1146	rs7213933	17	36155074	A	T	Ischemic stroke	0.0167	0.0107	0.1195
1147	rs7220558	17	10148653	T	A	Ischemic stroke	-0.004	0.0087	0.6445
1148	rs7221249	17	10177708	A	G	Ischemic stroke	-0.003	0.0086	0.7287
1149	rs7225245	17	48379615	G	A	Ischemic stroke	-0.0029	0.0089	0.7474
1150	rs7232121	18	19993452	C	G	Ischemic stroke	-0.0091	0.0093	0.329
1151	rs7237249	18	71992502	T	C	Ischemic stroke	0.0087	0.011	0.4291
1152	rs7240324	18	69623804	G	T	Ischemic stroke	0.0001	0.0126	0.9943
1153	rs7249113	19	2571232	A	G	Ischemic stroke	-0.0035	0.0098	0.723701
1154	rs7249614	19	43637890	A	G	Ischemic stroke	0.0148	0.0095	0.1189
1155	rs72553859	1	247579710	C	G	Ischemic stroke	0.0115	0.0116	0.3183
1156	rs72647089	8	57972916	G	T	Ischemic stroke	-0.0005	0.0145	0.9731
1157	rs72676854	8	109990939	C	T	Ischemic stroke	-0.0134	0.021	0.5232
1158	rs72680320	4	131125786	C	T	Ischemic stroke	-0.0046	0.0095	0.6317
1159	rs72684847	4	102616869	C	T	Ischemic stroke	0.0255	0.0201	0.2027
1160	rs72691585	9	21884425	A	C	Ischemic stroke	0.0051	0.0156	0.7452
1161	rs72714787	4	136768501	A	C	Ischemic stroke	0.0027	0.0134	0.8413
1162	rs72723662	14	76065563	T	C	Ischemic stroke	0.0308	0.022	0.1611
1163	rs72730932	1	192019835	A	C	Ischemic stroke	0.0204	0.0143	0.1523
1164	rs72731813	4	147414743	T	C	Ischemic stroke	0.034	0.0186	0.0679501
1165	rs72739637	15	41663393	G	A	Ischemic stroke	0.0115	0.0175	0.5111
1166	rs72759041	15	89577376	T	G	Ischemic stroke	-0.0169	0.0134	0.2048
1167	rs72761829	1	224897491	T	A	Ischemic stroke	-0.0139	0.0186	0.454099
1168	rs72776570	10	4240906	A	C	Ischemic stroke	0.0044	0.0163	0.787501
1169	rs72776675	10	14137663	C	T	Ischemic stroke	0.0136	0.0118	0.2485
1170	rs72783037	16	60348381	A	C	Ischemic stroke	0.0099	0.012	0.4091
1171	rs72793667	2	53946431	G	A	Ischemic stroke	0.0157	0.0199	0.4303
1172	rs72809222	2	57205854	C	T	Ischemic stroke	0.0011	0.0103	0.9189
1173	rs72814525	10	72443070	G	A	Ischemic stroke	0.0041	0.0096	0.670199
1174	rs72821405	6	4714797	C	T	Ischemic stroke	0.0275	0.0177	0.1204
1175	rs72829893	17	46694541	T	G	Ischemic stroke	0.0077	0.021	0.713899
1176	rs72836424	10	129037453	T	C	Ischemic stroke	-0.0141	0.0152	0.3532
1177	rs72839198	2	115197171	G	C	Ischemic stroke	0.008	0.0154	0.6032
1178	rs72850165	11	968356	C	T	Ischemic stroke	-0.0057	0.0167	0.735201
1179	rs72866977	6	56160483	C	A	Ischemic stroke	0.0035	0.02	0.8597
1180	rs72874194	2	45178830	C	G	Ischemic stroke	-0.0066	0.0124	0.595
1181	rs72887800	17	74949284	A	T	Ischemic stroke	-0.0106	0.0087	0.2225
1182	rs72893646	2	38037203	T	A	Ischemic stroke	0.0243	0.0137	0.0766002
1183	rs72894957	2	185862591	A	G	Ischemic stroke	0.0291	0.0212	0.1692
1184	rs72939513	1	83136096	G	A	Ischemic stroke	-0.0098	0.0193	0.6092
1185	rs7294633	12	29024534	C	T	Ischemic stroke	-0.0009	0.0089	0.9193
1186	rs72948274	11	79518683	C	A	Ischemic stroke	-0.0037	0.0164	0.8228
1187	rs72973581	19	1043103	G	A	Ischemic stroke	-0.0194	0.0262	0.4585
1188	rs72982915	2	140898088	T	C	Ischemic stroke	0.0126	0.0205	0.5399
1189	rs7298818	12	56396953	T	C	Ischemic stroke	-0.0249	0.0165	0.1313
1190	rs72991535	18	76018244	G	T	Ischemic stroke	-0.0105	0.022	0.633
1191	rs73002572	2	103755970	C	G	Ischemic stroke	-0.0121	0.016	0.4474
1192	rs73011279	19	15020095	C	T	Ischemic stroke	0.0105	0.0115	0.3596
1193	rs7303158	12	5275540	T	C	Ischemic stroke	0.0117	0.0087	0.1792
1194	rs73031725	11	134622282	C	T	Ischemic stroke	-0.009	0.0246	0.7136
1195	rs73038677	3	172373615	A	T	Ischemic stroke	-0.0121	0.0098	0.2169
1196	rs73044693	19	51256120	G	A	Ischemic stroke	0.0198	0.0227	0.3829
1197	rs73052258	2	195739311	A	G	Ischemic stroke	0.0103	0.014	0.4615
1198	rs73074432	7	20554814	T	C	Ischemic stroke	-0.017	0.0128	0.1823
1199	rs73103914	12	58658311	G	A	Ischemic stroke	-0.0032	0.0103	0.756401
1200	rs7311004	12	53260710	T	C	Ischemic stroke	0.0005	0.0093	0.9572
1201	rs73128290	7	57364320	G	A	Ischemic stroke	0.0193	0.0105	0.0672899
1202	rs73130967	7	54781314	T	A	Ischemic stroke	0.0183	0.0149	0.2197
1203	rs73139538	7	63323145	A	G	Ischemic stroke	-0.0279	0.0233	0.2318
1204	rs73139629	12	63306003	C	A	Ischemic stroke	0.0271	0.0141	0.0551899
1205	rs73158814	7	132042135	G	C	Ischemic stroke	0.0359	0.0203	0.0769999
1206	rs73167075	3	165693143	C	T	Ischemic stroke	0.004	0.0098	0.6814
1207	rs73176030	7	101271282	C	T	Ischemic stroke	0.0047	0.0102	0.6448
1208	rs73186226	3	123829361	A	G	Ischemic stroke	0.0242	0.0168	0.1495
1209	rs73199919	4	6856564	C	T	Ischemic stroke	0.0552	0.0254	0.0295699
1210	rs73208162	21	39324484	G	A	Ischemic stroke	-0.0026	0.0215	0.9034
1211	rs73218807	4	31057482	A	G	Ischemic stroke	0.0056	0.0239	0.8149
1212	rs7322368	13	100213990	T	C	Ischemic stroke	-0.0211	0.0138	0.1257
1213	rs7322849	13	112859829	C	T	Ischemic stroke	-0.0022	0.0125	0.8588
1214	rs73331712	12	69515102	C	T	Ischemic stroke	-0.0027	0.0165	0.8724
1215	rs7333521	13	81593016	C	T	Ischemic stroke	0.0118	0.0175	0.5022
1216	rs73341549	7	51541468	C	T	Ischemic stroke	0.0142	0.0151	0.3481
1217	rs7341608	8	56839500	C	T	Ischemic stroke	0.0037	0.0111	0.7403
1218	rs7342369	12	129451330	C	A	Ischemic stroke	0.0045	0.009	0.6175
1219	rs73592673	6	128568828	T	A	Ischemic stroke	-0.0265	0.0172	0.1235
1220	rs73615400	20	50140919	C	T	Ischemic stroke	-0.0081	0.0138	0.5598
1221	rs736744	9	87514407	C	T	Ischemic stroke	-0.0008	0.009	0.931
1222	rs73729431	6	25078050	T	C	Ischemic stroke	0.0118	0.0218	0.588
1223	rs73797465	5	142793467	G	T	Ischemic stroke	0.0143	0.0157	0.3644
1224	rs73802842	4	18824860	A	C	Ischemic stroke	-0.0002	0.011	0.9843
1225	rs73849225	4	126371814	C	T	Ischemic stroke	-0.0081	0.0168	0.6284
1226	rs739451	9	136678954	T	C	Ischemic stroke	0.0111	0.011	0.3127
1227	rs73952017	18	1779609	T	C	Ischemic stroke	-0.0287	0.0162	0.0767803
1228	rs7399658	13	23834968	A	G	Ischemic stroke	0.0224	0.0114	0.04869
1229	rs7400877	14	76403542	T	C	Ischemic stroke	0.0211	0.01	0.0349197
1230	rs74018587	15	62014160	T	C	Ischemic stroke	0.0121	0.0164	0.4598
1231	rs74034332	16	79092359	A	G	Ischemic stroke	-0.0052	0.0197	0.7914
1232	rs74060145	1	15322582	G	C	Ischemic stroke	-0.0014	0.0189	0.9393
1233	rs74101919	1	95424321	C	T	Ischemic stroke	-0.0023	0.0106	0.8257
1234	rs7412979	1	235580646	G	C	Ischemic stroke	-0.0026	0.014	0.853
1235	rs742016	22	45604800	G	A	Ischemic stroke	0.0008	0.0088	0.9289
1236	rs74303178	8	14697544	C	T	Ischemic stroke	0.0227	0.0091	0.01276
1237	rs74315802	14	29872341	T	G	Ischemic stroke	0.012	0.0147	0.4146
1238	rs7441445	4	40707798	C	T	Ischemic stroke	0.008	0.0089	0.3678
1239	rs7449320	5	154003091	A	C	Ischemic stroke	0.0011	0.0098	0.9133
1240	rs74540770	3	186553389	A	G	Ischemic stroke	0.0041	0.019	0.8287
1241	rs74542928	4	100544188	C	T	Ischemic stroke	0.0114	0.0164	0.4856
1242	rs74553962	8	69677480	G	T	Ischemic stroke	0.0151	0.0212	0.4767
1243	rs74592222	1	75971700	A	G	Ischemic stroke	-0.0013	0.0158	0.9343
1244	rs74606150	14	39301409	G	C	Ischemic stroke	-0.029	0.0265	0.274
1245	rs74622183	14	34150977	G	A	Ischemic stroke	0.0055	0.0156	0.723601
1246	rs746764	20	21470713	C	T	Ischemic stroke	0.0051	0.0126	0.686
1247	rs74847270	22	47841258	G	A	Ischemic stroke	-0.0053	0.0144	0.7145
1248	rs74919520	2	32242452	A	G	Ischemic stroke	-0.0087	0.0135	0.519
1249	rs74988980	16	80167277	A	G	Ischemic stroke	0.0112	0.0149	0.452
1250	rs7499539	16	85038065	G	A	Ischemic stroke	0.0117	0.0088	0.1847
1251	rs7502686	17	14173290	C	G	Ischemic stroke	-0.0025	0.0185	0.8914
1252	rs75088940	12	30245557	C	T	Ischemic stroke	-0.0102	0.0177	0.564
1253	rs75091807	13	35023691	T	G	Ischemic stroke	0.009	0.0185	0.6273
1254	rs751183	1	76803093	T	C	Ischemic stroke	0.0138	0.0104	0.1849
1255	rs75127669	6	151027636	A	C	Ischemic stroke	0.0057	0.0155	0.7112
1256	rs75140805	11	12148588	G	T	Ischemic stroke	0.0275	0.0159	0.0835103
1257	rs75158211	19	29644694	C	T	Ischemic stroke	-0.015	0.013	0.247
1258	rs75200530	8	5088054	G	T	Ischemic stroke	0.0276	0.0208	0.1856
1259	rs7521171	1	149998497	G	A	Ischemic stroke	-0.0126	0.0124	0.3104
1260	rs75238760	18	22899113	A	T	Ischemic stroke	-0.0189	0.0115	0.0994695
1261	rs75326254	6	166170836	T	C	Ischemic stroke	0.0352	0.0175	0.04427
1262	rs75344046	21	31861790	T	C	Ischemic stroke	0.0015	0.0275	0.9561
1263	rs75356640	15	31697284	A	G	Ischemic stroke	0.0213	0.0188	0.2568
1264	rs7540303	1	179629191	T	C	Ischemic stroke	-0.0065	0.0085	0.4405
1265	rs75416973	1	172809633	G	A	Ischemic stroke	0.0074	0.011	0.5054
1266	rs75453768	10	116469806	T	G	Ischemic stroke	0.0236	0.0175	0.1785
1267	rs75499067	16	6099863	T	C	Ischemic stroke	0.0216	0.0229	0.3454
1268	rs7555878	1	187906034	A	G	Ischemic stroke	-0.003	0.0095	0.749
1269	rs75586835	4	87891938	G	A	Ischemic stroke	-0.0076	0.0202	0.708101
1270	rs7561370	2	57810406	T	C	Ischemic stroke	0.0062	0.0117	0.5952
1271	rs75672793	4	149818294	G	A	Ischemic stroke	0.0222	0.0184	0.2294
1272	rs7569771	2	239846337	G	A	Ischemic stroke	-0.0036	0.0097	0.712
1273	rs7572229	2	72235444	G	A	Ischemic stroke	-0.0077	0.0085	0.3648
1274	rs7573569	2	141897042	C	T	Ischemic stroke	-0.0061	0.0164	0.7079
1275	rs75754569	3	17793504	G	C	Ischemic stroke	-0.0115	0.0155	0.4596
1276	rs75764681	10	4494630	C	T	Ischemic stroke	-0.011	0.0274	0.6875
1277	rs757872	22	31532568	G	C	Ischemic stroke	-0.0093	0.0102	0.366
1278	rs758191	16	1979831	G	T	Ischemic stroke	-0.0196	0.0169	0.2473
1279	rs7583465	2	10533921	T	C	Ischemic stroke	-0.0085	0.0087	0.3307
1280	rs7586445	2	239509030	A	G	Ischemic stroke	-0.0017	0.0141	0.9064
1281	rs75882962	12	53098742	C	T	Ischemic stroke	0.0264	0.0134	0.04772
1282	rs75949021	2	175403951	C	T	Ischemic stroke	0.0211	0.02	0.2898
1283	rs75987356	2	16066705	A	G	Ischemic stroke	0.0059	0.0228	0.7946
1284	rs76001613	4	3852385	G	C	Ischemic stroke	0.0168	0.0261	0.5202
1285	rs76022354	10	94306385	T	C	Ischemic stroke	0.0082	0.0211	0.6971
1286	rs76029318	13	41963791	C	T	Ischemic stroke	-0.0186	0.0153	0.2246
1287	rs761240	20	49507892	T	G	Ischemic stroke	-0.0192	0.023	0.4041
1288	rs76124218	17	73584441	G	C	Ischemic stroke	0.03	0.0179	0.0936397
1289	rs7616165	3	190415145	T	G	Ischemic stroke	0.0143	0.0186	0.4439
1290	rs761624	6	163603171	C	G	Ischemic stroke	0.0056	0.0094	0.5551
1291	rs76181748	8	105458416	T	C	Ischemic stroke	-0.0234	0.0127	0.0659705
1292	rs76193507	3	161749981	G	A	Ischemic stroke	0.0029	0.0206	0.8878
1293	rs76287110	3	187450354	T	A	Ischemic stroke	-0.0061	0.0169	0.715501
1294	rs7629954	3	154242406	G	A	Ischemic stroke	0.007	0.0191	0.715
1295	rs7635831	3	173040924	A	G	Ischemic stroke	0.0036	0.0117	0.7576
1296	rs7638039	3	70588939	C	T	Ischemic stroke	0.0134	0.0101	0.183
1297	rs764177	3	45809449	A	C	Ischemic stroke	0.0006	0.0093	0.9481
1298	rs7645873	3	125544032	A	T	Ischemic stroke	-0.0002	0.0108	0.9886
1299	rs76463770	3	45479090	G	A	Ischemic stroke	0.0134	0.0223	0.5488
1300	rs76502207	15	86522244	C	T	Ischemic stroke	-0.0265	0.0254	0.2956
1301	rs76528319	5	117799448	T	G	Ischemic stroke	0.0096	0.0172	0.578699
1302	rs76663501	20	55647869	T	C	Ischemic stroke	0.0118	0.0199	0.5528
1303	rs76664262	3	183716408	A	T	Ischemic stroke	0.0088	0.0158	0.5761
1304	rs76671854	5	169748189	G	C	Ischemic stroke	0.0123	0.014	0.381
1305	rs76680460	9	25447080	A	G	Ischemic stroke	0.0063	0.0254	0.8055
1306	rs7675045	4	172808992	T	A	Ischemic stroke	-0.0189	0.0084	0.0242198
1307	rs7680684	4	171281359	C	T	Ischemic stroke	0.0013	0.0091	0.8875
1308	rs768253	8	69010103	G	T	Ischemic stroke	0.0152	0.0084	0.0723003
1309	rs76847269	5	141014951	G	A	Ischemic stroke	0.0088	0.0211	0.6773
1310	rs768830	7	18970607	G	A	Ischemic stroke	-0.0009	0.013	0.9446
1311	rs76898927	3	81595477	A	G	Ischemic stroke	-0.0182	0.0241	0.4494
1312	rs76904847	7	137968010	A	G	Ischemic stroke	-0.0059	0.0144	0.6806
1313	rs7693984	4	4268322	A	G	Ischemic stroke	-0.0111	0.0174	0.5242
1314	rs76973485	3	9534657	T	G	Ischemic stroke	0.0045	0.024	0.8516
1315	rs77034621	8	76769843	G	T	Ischemic stroke	-0.0015	0.0206	0.9415
1316	rs7712231	5	31406285	G	A	Ischemic stroke	-0.0321	0.0112	0.00411699
1317	rs77193512	11	40289063	G	A	Ischemic stroke	0.0049	0.0105	0.641599
1318	rs77285108	4	122282768	A	G	Ischemic stroke	-0.0061	0.0133	0.6451
1319	rs7729080	5	52653978	C	A	Ischemic stroke	0.0015	0.0088	0.8624
1320	rs77293403	5	77388406	G	A	Ischemic stroke	-0.0022	0.0219	0.9217
1321	rs773123	12	56494998	A	T	Ischemic stroke	-0.0086	0.0149	0.564999
1322	rs77356209	18	10267733	C	T	Ischemic stroke	0.0204	0.0156	0.1908
1323	rs7742829	6	105089665	T	C	Ischemic stroke	-0.0003	0.0084	0.9726
1324	rs77455852	5	54107036	G	T	Ischemic stroke	-0.0132	0.02	0.5095
1325	rs7752361	6	111780705	A	G	Ischemic stroke	-0.0101	0.0087	0.2448
1326	rs77564310	15	80713184	C	A	Ischemic stroke	0.0212	0.0117	0.0686199
1327	rs77627087	16	87759750	G	C	Ischemic stroke	0.006	0.0108	0.5771
1328	rs7763512	6	21960091	G	A	Ischemic stroke	0.0094	0.0089	0.289
1329	rs77655283	2	236439879	A	G	Ischemic stroke	-0.0057	0.0168	0.732399
1330	rs7766680	6	162239191	C	G	Ischemic stroke	0.0157	0.0101	0.1181
1331	rs77681628	13	91182556	T	C	Ischemic stroke	0.038	0.0204	0.0631801
1332	rs77702691	13	88725540	G	A	Ischemic stroke	-0.0246	0.0171	0.1513
1333	rs77779484	12	67655943	A	G	Ischemic stroke	0.0052	0.0193	0.7867
1334	rs7784330	7	32530997	G	A	Ischemic stroke	0.0083	0.0086	0.3319
1335	rs7784490	7	132556835	C	G	Ischemic stroke	0.0064	0.0086	0.4555
1336	rs77845139	15	59704208	G	A	Ischemic stroke	0.02	0.0117	0.0862998
1337	rs77910827	9	96597985	T	C	Ischemic stroke	-0.0035	0.0153	0.8173
1338	rs7802841	7	138583840	C	A	Ischemic stroke	0.0123	0.0098	0.2111
1339	rs78056098	11	123789877	T	G	Ischemic stroke	0.0023	0.0085	0.785899
1340	rs78068103	17	13816159	G	A	Ischemic stroke	-0.0063	0.0144	0.6648
1341	rs78120384	3	106664363	G	A	Ischemic stroke	0.0389	0.0243	0.109
1342	rs78191726	6	67655320	C	T	Ischemic stroke	0.0079	0.0168	0.6357
1343	rs782080	3	127468661	T	A	Ischemic stroke	-0.0193	0.009	0.0321299
1344	rs7823228	8	128397494	G	C	Ischemic stroke	0.014	0.0101	0.1663
1345	rs7827125	8	4954912	T	C	Ischemic stroke	0.0038	0.0095	0.690601
1346	rs7832116	8	4842929	G	A	Ischemic stroke	0.0107	0.0115	0.3541
1347	rs78383039	2	178954708	C	T	Ischemic stroke	0.0099	0.0155	0.5201
1348	rs78399089	3	146290310	C	T	Ischemic stroke	-0.0014	0.0169	0.934
1349	rs78410648	19	52399401	G	A	Ischemic stroke	0.034	0.013	0.00903192
1350	rs78453362	3	78740009	G	A	Ischemic stroke	-0.0055	0.0234	0.8138
1351	rs78521377	10	126448374	T	C	Ischemic stroke	0.0054	0.0188	0.776301
1352	rs78572139	5	15944587	A	G	Ischemic stroke	-0.0023	0.0214	0.9141
1353	rs7860714	9	1866537	A	G	Ischemic stroke	0.0165	0.0104	0.1118
1354	rs78613526	2	65925212	A	G	Ischemic stroke	0.0503	0.0244	0.0391697
1355	rs78720113	3	41982393	G	A	Ischemic stroke	-0.0425	0.0188	0.0238699
1356	rs78735375	19	1497547	C	A	Ischemic stroke	0.0166	0.0266	0.5327
1357	rs78753150	5	144135655	C	A	Ischemic stroke	0.0236	0.0159	0.1397
1358	rs7880204	1	171060821	C	T	Ischemic stroke	-0.0063	0.0098	0.52
1359	rs78848836	1	53773248	G	A	Ischemic stroke	-0.0086	0.016	0.5909
1360	rs789029	18	1053252	T	C	Ischemic stroke	0.0039	0.0104	0.709
1361	rs78909003	9	105650242	C	T	Ischemic stroke	-0.0293	0.0232	0.2054
1362	rs7898615	10	122413451	G	T	Ischemic stroke	0.0066	0.0121	0.5875
1363	rs79016051	1	238938497	T	C	Ischemic stroke	0.0074	0.0149	0.6193
1364	rs79082720	7	155701010	G	C	Ischemic stroke	0.026	0.0167	0.1181
1365	rs79113084	12	29634919	T	C	Ischemic stroke	0.0315	0.0144	0.0290102
1366	rs79150079	5	29352420	A	C	Ischemic stroke	0.05	0.0203	0.0136301
1367	rs7915461	10	127532121	T	C	Ischemic stroke	0.0079	0.0154	0.608199
1368	rs7916711	10	28588269	G	A	Ischemic stroke	0.0042	0.0132	0.751299
1369	rs792058	2	5548605	A	G	Ischemic stroke	0.014	0.0098	0.1507
1370	rs792108	2	5532793	T	C	Ischemic stroke	-0.0011	0.0091	0.9044
1371	rs7923280	10	20280612	A	T	Ischemic stroke	-0.0093	0.0093	0.3175
1372	rs79263163	11	39821773	C	A	Ischemic stroke	0.0045	0.0111	0.687
1373	rs7935775	11	130676996	A	T	Ischemic stroke	-0.0028	0.0104	0.7896
1374	rs79396538	14	47935928	G	C	Ischemic stroke	0.0129	0.0141	0.3617
1375	rs79476906	1	108102470	A	T	Ischemic stroke	0.0152	0.0122	0.2131
1376	rs79582700	17	66689958	G	C	Ischemic stroke	0.0172	0.0139	0.217
1377	rs79598899	2	191139151	T	C	Ischemic stroke	-0.0414	0.0196	0.0348297
1378	rs79640386	18	4084336	A	T	Ischemic stroke	-0.0065	0.0159	0.683701
1379	rs79656633	1	111036827	C	T	Ischemic stroke	-0.0241	0.0224	0.2817
1380	rs7968030	12	100709313	T	A	Ischemic stroke	0.0007	0.0116	0.9539
1381	rs7976209	12	1794470	C	T	Ischemic stroke	-0.0015	0.0132	0.9089
1382	rs79795328	4	114546595	G	A	Ischemic stroke	0.0248	0.0139	0.0743207
1383	rs7982713	13	71376322	A	G	Ischemic stroke	0.006	0.0102	0.5612
1384	rs79895140	2	50797401	C	T	Ischemic stroke	0.0275	0.0133	0.0389099
1385	rs7992246	13	113472525	T	C	Ischemic stroke	-0.0024	0.0091	0.792301
1386	rs79968172	1	240503826	A	G	Ischemic stroke	-0.0025	0.0158	0.8761
1387	rs79968837	20	41177956	G	A	Ischemic stroke	0.0019	0.0137	0.8891
1388	rs8005030	14	30607199	T	C	Ischemic stroke	-0.0012	0.0101	0.9086
1389	rs8006832	14	21577837	T	G	Ischemic stroke	0.029	0.0133	0.0290703
1390	rs80078995	5	94059857	T	A	Ischemic stroke	-0.0147	0.012	0.2196
1391	rs8009993	14	39306809	C	G	Ischemic stroke	-0.0034	0.0138	0.8079
1392	rs8013541	14	67640571	T	A	Ischemic stroke	-0.0089	0.0087	0.3033
1393	rs80149660	10	129908282	T	C	Ischemic stroke	0.0131	0.0204	0.5212
1394	rs8028026	15	88353215	A	G	Ischemic stroke	0.0068	0.0159	0.6709
1395	rs80309088	6	165668732	A	G	Ischemic stroke	-0.0273	0.0153	0.0743293
1396	rs8039785	15	67316307	T	G	Ischemic stroke	-0.0058	0.0087	0.5039
1397	rs8053158	16	86769909	A	G	Ischemic stroke	0.022	0.0114	0.0539002
1398	rs8053479	16	4076830	G	A	Ischemic stroke	-0.0156	0.0154	0.3089
1399	rs8063430	16	73821805	C	T	Ischemic stroke	-0.008	0.0153	0.6019
1400	rs8066522	17	59632873	G	A	Ischemic stroke	-0.0064	0.0086	0.461
1401	rs806808	10	32381186	T	C	Ischemic stroke	0.011	0.0087	0.2088
1402	rs8076323	17	14881860	G	A	Ischemic stroke	0.0045	0.0097	0.6445
1403	rs8076666	17	78223817	A	G	Ischemic stroke	-0.0133	0.0142	0.3506
1404	rs8080469	17	14532347	A	G	Ischemic stroke	0.0116	0.0091	0.2036
1405	rs8100692	19	40032132	C	T	Ischemic stroke	-0.009	0.0085	0.2889
1406	rs8104225	19	13962924	G	A	Ischemic stroke	0.0349	0.0148	0.01799
1407	rs8113760	19	43851935	A	G	Ischemic stroke	0.0154	0.0113	0.1718
1408	rs8130320	21	40580258	G	A	Ischemic stroke	-0.0101	0.0083	0.2263
1409	rs8141465	22	21358653	A	G	Ischemic stroke	-0.0007	0.0089	0.9358
1410	rs816292	12	117811409	C	T	Ischemic stroke	0.0162	0.0096	0.0922508
1411	rs823424	8	16674526	A	G	Ischemic stroke	0.0132	0.0099	0.1804
1412	rs830149	19	47991441	C	G	Ischemic stroke	-0.019	0.0166	0.2522
1413	rs853612	10	119928413	G	A	Ischemic stroke	0.0043	0.0088	0.6284
1414	rs857444	6	14617591	T	C	Ischemic stroke	0.003	0.0089	0.737099
1415	rs872501	8	139253064	A	G	Ischemic stroke	-0.0047	0.0148	0.7511
1416	rs876734	12	52423996	C	T	Ischemic stroke	-0.0077	0.0098	0.4301
1417	rs882348	4	23325040	G	A	Ischemic stroke	0.0241	0.0128	0.0603796
1418	rs8901	17	74267010	T	C	Ischemic stroke	0.0024	0.0087	0.7777
1419	rs892686	9	83043376	G	A	Ischemic stroke	0.0036	0.0086	0.6742
1420	rs893394	2	20054971	A	G	Ischemic stroke	-0.0029	0.0097	0.765701
1421	rs894996	4	104418307	A	C	Ischemic stroke	-0.0005	0.0158	0.9757
1422	rs898577	15	68705697	T	C	Ischemic stroke	0.0057	0.0159	0.7202
1423	rs901099	11	77901287	G	T	Ischemic stroke	0.0109	0.0093	0.2395
1424	rs911666	14	96071125	C	T	Ischemic stroke	-0.0153	0.0087	0.0786702
1425	rs918449	19	34371198	A	G	Ischemic stroke	-0.0285	0.0127	0.0252499
1426	rs921925	19	6928017	C	A	Ischemic stroke	0.0022	0.0101	0.8266
1427	rs9276029	6	32695336	G	A	Ischemic stroke	-0.0335	0.0171	0.0502296
1428	rs9299345	9	104339812	C	T	Ischemic stroke	0.0072	0.0118	0.5384
1429	rs9300744	13	103117486	T	C	Ischemic stroke	0.0039	0.0098	0.691399
1430	rs9308097	4	165786478	A	G	Ischemic stroke	0.006	0.0087	0.4931
1431	rs9313055	5	3628882	C	T	Ischemic stroke	0.0115	0.0172	0.5046
1432	rs9316536	13	51938576	G	T	Ischemic stroke	0.0095	0.0128	0.4563
1433	rs9328464	6	8350917	C	T	Ischemic stroke	-0.0148	0.0084	0.0797003
1434	rs9347879	6	165015261	C	T	Ischemic stroke	0.004	0.0085	0.635
1435	rs9348442	6	10303945	T	C	Ischemic stroke	-0.0114	0.0128	0.3739
1436	rs934940	2	122096018	C	A	Ischemic stroke	0.0001	0.0113	0.9906
1437	rs9349693	6	53939724	A	G	Ischemic stroke	-0.0071	0.0088	0.4211
1438	rs9349825	6	56341481	G	A	Ischemic stroke	0.0034	0.0096	0.7208
1439	rs9350083	6	18583878	G	T	Ischemic stroke	-0.0015	0.0094	0.873
1440	rs9382510	6	55448491	T	C	Ischemic stroke	-0.0089	0.0097	0.3598
1441	rs9389266	6	135411737	G	T	Ischemic stroke	-0.0087	0.0108	0.422
1442	rs9393920	6	28580593	A	G	Ischemic stroke	-0.012	0.0104	0.2484
1443	rs9403580	6	145006780	T	C	Ischemic stroke	0.0047	0.0121	0.6998
1444	rs941682	20	31867840	A	G	Ischemic stroke	0.0025	0.0094	0.7879
1445	rs9425984	1	34529736	C	T	Ischemic stroke	0.0085	0.0108	0.4322
1446	rs9426434	1	29736216	C	T	Ischemic stroke	0.0057	0.0098	0.562999
1447	rs9426473	1	4210455	G	A	Ischemic stroke	0.0201	0.0107	0.0614894
1448	rs9428102	1	118852817	G	A	Ischemic stroke	-0.0044	0.0109	0.6886
1449	rs9460691	6	10422207	A	C	Ischemic stroke	0.0014	0.0103	0.8911
1450	rs946513	10	15913820	C	T	Ischemic stroke	-0.0527	0.0252	0.0362402
1451	rs9470637	6	37567189	A	T	Ischemic stroke	-0.0137	0.0089	0.1244
1452	rs9490822	6	123909083	T	C	Ischemic stroke	-0.0206	0.0085	0.0150501
1453	rs949971	3	110283389	G	T	Ischemic stroke	0.0056	0.0097	0.562999
1454	rs9500080	6	105737322	T	C	Ischemic stroke	0.019	0.0098	0.0519099
1455	rs9507307	13	24910476	T	C	Ischemic stroke	0.0074	0.0113	0.5134
1456	rs9522712	13	90441578	C	T	Ischemic stroke	0.0107	0.0117	0.3595
1457	rs9529719	13	70856516	T	C	Ischemic stroke	-0.0202	0.0088	0.0227201
1458	rs9536330	13	53567017	C	T	Ischemic stroke	0.0104	0.0089	0.2427
1459	rs9541268	13	68610061	A	C	Ischemic stroke	-0.008	0.0141	0.5715
1460	rs954878	1	54578401	G	A	Ischemic stroke	0.0155	0.0087	0.0742592
1461	rs9555756	13	111703249	C	A	Ischemic stroke	0.0215	0.0123	0.0812606
1462	rs955844	16	84992314	C	A	Ischemic stroke	-0.0017	0.0112	0.878
1463	rs9558661	13	106650093	C	T	Ischemic stroke	-0.0009	0.0103	0.9341
1464	rs9565219	13	76583319	A	T	Ischemic stroke	-0.0045	0.0092	0.621999
1465	rs9567264	13	32720756	T	C	Ischemic stroke	-0.0081	0.009	0.368
1466	rs9574096	13	36104947	T	A	Ischemic stroke	-0.0142	0.0089	0.1128
1467	rs9590927	13	46372065	G	A	Ischemic stroke	-0.0071	0.0091	0.4395
1468	rs9602779	13	86162420	C	A	Ischemic stroke	-0.013	0.0118	0.2721
1469	rs9608282	22	24804081	G	T	Ischemic stroke	0.0105	0.0175	0.550301
1470	rs9613013	22	26152738	A	G	Ischemic stroke	0.0072	0.0116	0.5334
1471	rs9613196	22	26922534	A	T	Ischemic stroke	-0.0152	0.0221	0.4911
1472	rs9648214	7	16380806	C	T	Ischemic stroke	-0.003	0.0125	0.8082
1473	rs9657374	8	4834406	T	C	Ischemic stroke	0.02	0.0094	0.03322
1474	rs967319	3	60615680	C	T	Ischemic stroke	-0.015	0.0106	0.1574
1475	rs9725395	1	85205632	G	A	Ischemic stroke	0.0135	0.0164	0.4125
1476	rs9729514	1	219901055	A	G	Ischemic stroke	-0.029	0.0133	0.0292402
1477	rs9788306	13	40419314	T	C	Ischemic stroke	-0.005	0.0094	0.5966
1478	rs9809789	3	29179983	T	C	Ischemic stroke	0.0327	0.0127	0.00999309
1479	rs9818949	3	197683751	G	T	Ischemic stroke	0.0152	0.0124	0.2184
1480	rs9823439	3	17187502	T	C	Ischemic stroke	0.0014	0.0094	0.879
1481	rs9837139	3	29811865	G	A	Ischemic stroke	0.0049	0.0159	0.757399
1482	rs9852893	3	3556826	C	G	Ischemic stroke	0.0061	0.0093	0.5095
1483	rs985416	3	148269083	C	T	Ischemic stroke	0.0016	0.012	0.8928
1484	rs9870933	3	112372317	A	G	Ischemic stroke	0.0061	0.0086	0.4782
1485	rs9872758	3	66701616	C	T	Ischemic stroke	-0.0167	0.0086	0.0528494
1486	rs9873555	3	100496680	C	G	Ischemic stroke	-0.0025	0.013	0.8444
1487	rs9887954	1	164800873	A	G	Ischemic stroke	-0.002	0.0087	0.8146
1488	rs9895850	17	64535013	C	T	Ischemic stroke	-0.0183	0.0177	0.3007
1489	rs9899990	17	9121579	G	A	Ischemic stroke	0.0036	0.0155	0.8137
1490	rs9900242	17	69135631	G	A	Ischemic stroke	-0.0154	0.0086	0.0741703
1491	rs9903102	17	80576624	A	C	Ischemic stroke	-0.0083	0.0114	0.4672
1492	rs9905659	17	70697344	A	G	Ischemic stroke	0.0209	0.0104	0.04462
1493	rs9915817	17	48864179	T	C	Ischemic stroke	0.0027	0.0091	0.7681
1494	rs9919338	1	118425334	C	G	Ischemic stroke	0.0034	0.0082	0.6754
1495	rs9932954	16	1100633	G	A	Ischemic stroke	-0.0037	0.0092	0.6889
1496	rs994794	4	114608814	C	G	Ischemic stroke	0.0051	0.0203	0.8029
1497	rs995642	2	134854659	T	C	Ischemic stroke	-0.0109	0.0091	0.2331
1498	rs9959718	18	71442664	A	G	Ischemic stroke	-0.0013	0.0096	0.8955
1499	rs9973954	2	19885907	A	G	Ischemic stroke	0.0089	0.0096	0.3522
1500	rs9981767	21	44079875	C	A	Ischemic stroke	0.0078	0.0092	0.396
1501	rs999354	19	34076956	A	T	Ischemic stroke	0.0061	0.0091	0.5052

## Sheet: Supplementary Table 5
Supplementary Table 5. IVs related to immune cells and ischemic stroke (locus-wide significance, p < 1E-05)
No.	SNP	chr.outcome	pos.outcome	other_allele.outcome	effect_allele.outcome	Outcome	beta.outcome	se.outcome	pval.outcome
1	rs10002165	4	145233527	T	C	Ischemic stroke	0.0305	0.0393	0.438
2	rs10003087	4	172937884	T	G	Ischemic stroke	-0.0065	0.0087	0.4532
3	rs10003087	4	172937884	T	G	Ischemic stroke	-0.0065	0.0087	0.4532
4	rs1000411	20	39634616	C	T	Ischemic stroke	-0.0093	0.0106	0.3788
5	rs10008912	4	7148069	A	G	Ischemic stroke	0.0083	0.0113	0.4663
6	rs10011142	4	5015486	C	T	Ischemic stroke	-0.0055	0.0132	0.6767
7	rs10011663	4	190338080	A	G	Ischemic stroke	0.004	0.0085	0.640801
8	rs10013442	4	185924195	G	A	Ischemic stroke	0.003	0.0187	0.8721
9	rs10013469	4	185924276	G	A	Ischemic stroke	0.004	0.0185	0.829
10	rs10018308	4	120657899	A	G	Ischemic stroke	-0.0027	0.0086	0.753701
11	rs10022333	4	19362367	C	G	Ischemic stroke	-0.0002	0.0107	0.9872
12	rs10024641	4	188051690	G	A	Ischemic stroke	-0.0003	0.009	0.9744
13	rs10025005	4	181288587	G	T	Ischemic stroke	0.0118	0.011	0.2819
14	rs10029045	4	36008336	T	A	Ischemic stroke	0.0066	0.0085	0.4394
15	rs10033650	4	53954014	G	T	Ischemic stroke	-0.0052	0.0135	0.7019
16	rs10035567	5	173005364	T	A	Ischemic stroke	0.0015	0.0174	0.9296
17	rs10036919	5	160219464	G	A	Ischemic stroke	0.0085	0.0088	0.3333
18	rs10040068	5	17802169	C	T	Ischemic stroke	-0.0006	0.0092	0.9475
19	rs10040068	5	17802169	C	T	Ischemic stroke	-0.0006	0.0092	0.9475
20	rs10040274	5	114822737	G	A	Ischemic stroke	-0.0046	0.0101	0.6486
21	rs10040274	5	114822737	G	A	Ischemic stroke	-0.0046	0.0101	0.6486
22	rs10042327	5	58278611	G	A	Ischemic stroke	0.0354	0.0163	0.0299999
23	rs10042722	5	67121250	G	C	Ischemic stroke	-0.0095	0.01	0.3431
24	rs10042952	5	67196963	C	A	Ischemic stroke	-0.0054	0.0164	0.7406
25	rs10044521	5	116035707	G	T	Ischemic stroke	-0.0276	0.0351	0.4313
26	rs10044521	5	116035707	G	T	Ischemic stroke	-0.0276	0.0351	0.4313
27	rs1004687	3	103810095	G	T	Ischemic stroke	-0.0017	0.0092	0.8505
28	rs10047088	1	228004140	T	C	Ischemic stroke	-0.0142	0.025	0.5705
29	rs10047347	10	26741516	C	T	Ischemic stroke	0.0032	0.0086	0.7093
30	rs10047878	14	22787690	T	A	Ischemic stroke	0.0035	0.0087	0.6876
31	rs10047878	14	22787690	T	A	Ischemic stroke	0.0035	0.0087	0.6876
32	rs10051472	5	79563530	G	C	Ischemic stroke	0.006	0.0089	0.4983
33	rs10051472	5	79563530	G	C	Ischemic stroke	0.006	0.0089	0.4983
34	rs10052603	5	10837029	A	G	Ischemic stroke	-0.0107	0.0088	0.2223
35	rs10052651	5	18686084	A	T	Ischemic stroke	-0.0043	0.0097	0.6583
36	rs1005513	17	49196918	T	C	Ischemic stroke	0.0018	0.0096	0.848
37	rs10056811	5	74605220	G	A	Ischemic stroke	0.0029	0.0086	0.7377
38	rs10059100	5	120100784	A	G	Ischemic stroke	0.0025	0.0088	0.7801
39	rs10059100	5	120100784	A	G	Ischemic stroke	0.0025	0.0088	0.7801
40	rs10059100	5	120100784	A	G	Ischemic stroke	0.0025	0.0088	0.7801
41	rs10059100	5	120100784	A	G	Ischemic stroke	0.0025	0.0088	0.7801
42	rs10059458	5	73681489	T	C	Ischemic stroke	0.0096	0.0086	0.2671
43	rs1006368	10	126346603	C	T	Ischemic stroke	-0.0107	0.0128	0.4061
44	rs1006368	10	126346603	C	T	Ischemic stroke	-0.0107	0.0128	0.4061
45	rs1006368	10	126346603	C	T	Ischemic stroke	-0.0107	0.0128	0.4061
46	rs1007033	17	31695774	C	T	Ischemic stroke	-0.0264	0.0213	0.2152
47	rs10071113	5	178512644	G	A	Ischemic stroke	0.0366	0.0144	0.01085
48	rs10071982	5	62703251	A	G	Ischemic stroke	0.0088	0.0089	0.3254
49	rs1007337	22	39781585	C	T	Ischemic stroke	-0.0112	0.0101	0.2692
50	rs1007337	22	39781585	C	T	Ischemic stroke	-0.0112	0.0101	0.2692
51	rs10073475	5	77504427	T	C	Ischemic stroke	-0.0104	0.0082	0.2053
52	rs10076053	5	150649861	G	A	Ischemic stroke	-0.0147	0.0155	0.3453
53	rs1007713	5	79150995	G	A	Ischemic stroke	0.0159	0.0099	0.1071
54	rs10080768	6	2760245	C	T	Ischemic stroke	-0.0064	0.0091	0.479001
55	rs10081735	9	105486830	G	A	Ischemic stroke	-0.0034	0.0135	0.8012
56	rs10082958	12	89653407	A	T	Ischemic stroke	0.0038	0.0093	0.6849
57	rs10083033	12	105899685	T	C	Ischemic stroke	0.0033	0.0083	0.6936
58	rs1008425	19	32852145	A	G	Ischemic stroke	0.0032	0.0094	0.735401
59	rs10086961	8	132897157	T	C	Ischemic stroke	-0.0056	0.0087	0.522001
60	rs10086961	8	132897157	T	C	Ischemic stroke	-0.0056	0.0087	0.522001
61	rs10089520	8	11686089	T	C	Ischemic stroke	0.006	0.0117	0.6105
62	rs10090960	8	136809038	A	G	Ischemic stroke	-0.0031	0.0086	0.7202
63	rs10090960	8	136809038	A	G	Ischemic stroke	-0.0031	0.0086	0.7202
64	rs10091979	8	124435289	G	A	Ischemic stroke	-0.0071	0.0086	0.4078
65	rs10094039	8	130589676	A	G	Ischemic stroke	-0.0053	0.0084	0.5294
66	rs10103048	8	130602281	A	C	Ischemic stroke	-0.002	0.0083	0.8129
67	rs10103683	8	106272376	G	C	Ischemic stroke	0.0035	0.0093	0.704001
68	rs10105402	8	131518417	C	T	Ischemic stroke	-0.0091	0.01	0.3598
69	rs10107063	8	123562235	T	C	Ischemic stroke	-0.0341	0.0344	0.3218
70	rs10108273	8	85737573	T	A	Ischemic stroke	0.0077	0.0124	0.5327
71	rs10111625	8	79595404	A	G	Ischemic stroke	0.0024	0.0101	0.8111
72	rs10112702	8	127626066	C	G	Ischemic stroke	0.0145	0.0112	0.1921
73	rs10114587	9	133795282	A	G	Ischemic stroke	-0.0079	0.0185	0.6711
74	rs10115790	9	7345304	G	A	Ischemic stroke	0.0015	0.0103	0.8852
75	rs10116430	9	11644911	C	G	Ischemic stroke	-0.0076	0.0119	0.5252
76	rs10118740	9	122199843	G	A	Ischemic stroke	-0.0031	0.0218	0.8859
77	rs10119513	9	16899526	G	A	Ischemic stroke	-0.0037	0.0156	0.8141
78	rs10122230	9	37686238	A	G	Ischemic stroke	-0.0045	0.0098	0.6462
79	rs10127711	1	168483806	A	G	Ischemic stroke	0.006	0.0089	0.5022
80	rs10130058	14	22045954	G	A	Ischemic stroke	0.0014	0.0145	0.9206
81	rs10130428	14	95659768	A	G	Ischemic stroke	-0.0045	0.0132	0.734999
82	rs10134215	14	34455424	C	T	Ischemic stroke	-0.003	0.0095	0.754401
83	rs10138570	14	65860038	A	G	Ischemic stroke	-0.0098	0.0084	0.245
84	rs10139012	14	95415204	T	C	Ischemic stroke	0.0052	0.0093	0.5761
85	rs10142082	14	32375359	A	G	Ischemic stroke	-0.0076	0.0107	0.4775
86	rs10145270	14	105349891	G	A	Ischemic stroke	-0.0041	0.0098	0.6786
87	rs1015011	22	24893021	C	G	Ischemic stroke	0.01	0.0162	0.5373
88	rs10151675	14	77594914	T	A	Ischemic stroke	-0.005	0.0103	0.6284
89	rs10152591	15	70048157	A	C	Ischemic stroke	0.0007	0.0154	0.9646
90	rs1015298	3	8652215	T	C	Ischemic stroke	-0.0019	0.016	0.905
91	rs10155189	4	38927396	T	C	Ischemic stroke	0.0041	0.0086	0.6351
92	rs10155782	6	37156467	T	C	Ischemic stroke	-0.011	0.0173	0.523701
93	rs10158474	1	96015938	A	G	Ischemic stroke	-0.0008	0.0086	0.9296
94	rs1015952	12	77741488	C	T	Ischemic stroke	0.0019	0.0086	0.8224
95	rs10159645	10	106333320	C	A	Ischemic stroke	-0.0472	0.0214	0.0278599
96	rs10162314	14	70990398	G	A	Ischemic stroke	-0.001	0.0232	0.9658
97	rs10164761	2	220066209	C	T	Ischemic stroke	-0.0388	0.0103	0.000161399
98	rs10164761	2	220066209	C	T	Ischemic stroke	-0.0388	0.0103	0.000161399
99	rs10169473	2	224307687	G	A	Ischemic stroke	0.0048	0.0089	0.5936
100	rs10169473	2	224307687	G	A	Ischemic stroke	0.0048	0.0089	0.5936
101	rs10169473	2	224307687	G	A	Ischemic stroke	0.0048	0.0089	0.5936
102	rs10169473	2	224307687	G	A	Ischemic stroke	0.0048	0.0089	0.5936
103	rs10169473	2	224307687	G	A	Ischemic stroke	0.0048	0.0089	0.5936
104	rs10169719	2	124939359	C	T	Ischemic stroke	-0.0019	0.0231	0.9344
105	rs10170363	2	15272805	C	T	Ischemic stroke	-0.0114	0.009	0.2054
106	rs10171072	2	113756563	G	A	Ischemic stroke	-0.0153	0.0088	0.08107
107	rs10171238	2	149568729	C	T	Ischemic stroke	0.006	0.0099	0.5431
108	rs10171238	2	149568729	C	T	Ischemic stroke	0.006	0.0099	0.5431
109	rs10172031	2	235450958	G	A	Ischemic stroke	0.0019	0.0106	0.8553
110	rs10174322	2	7659940	A	G	Ischemic stroke	-0.0041	0.0088	0.642
111	rs10174322	2	7659940	A	G	Ischemic stroke	-0.0041	0.0088	0.642
112	rs10175058	2	162276981	T	C	Ischemic stroke	-0.0088	0.0088	0.3201
113	rs10176830	2	83631928	G	C	Ischemic stroke	0.049	0.0379	0.1957
114	rs10176830	2	83631928	G	C	Ischemic stroke	0.049	0.0379	0.1957
115	rs10178070	2	18727639	T	C	Ischemic stroke	0.0033	0.011	0.7618
116	rs10178070	2	18727639	T	C	Ischemic stroke	0.0033	0.011	0.7618
117	rs10178517	2	110049342	T	C	Ischemic stroke	0.0084	0.016	0.599799
118	rs10179730	2	188410351	G	A	Ischemic stroke	-0.02	0.0112	0.0727495
119	rs10181413	2	80959711	G	A	Ischemic stroke	0.0056	0.009	0.5321
120	rs10183338	2	111610816	G	T	Ischemic stroke	0.001	0.009	0.907
121	rs10183338	2	111610816	G	T	Ischemic stroke	0.001	0.009	0.907
122	rs10183338	2	111610816	G	T	Ischemic stroke	0.001	0.009	0.907
123	rs10183967	2	71797176	A	C	Ischemic stroke	-0.0079	0.009	0.383
124	rs10184974	2	5560128	C	T	Ischemic stroke	-0.0221	0.0096	0.0214699
125	rs10185095	2	85517590	T	C	Ischemic stroke	-0.02	0.0121	0.0997493
126	rs1018576	20	1298257	C	G	Ischemic stroke	0.0137	0.0091	0.134
127	rs10188010	2	41782340	C	T	Ischemic stroke	0.0189	0.011	0.08628
128	rs10188255	2	122052948	G	A	Ischemic stroke	-0.037	0.0239	0.121
129	rs1018850	9	108335541	T	C	Ischemic stroke	-0.0045	0.0232	0.8473
130	rs1018969	4	5468752	C	T	Ischemic stroke	0.013	0.0157	0.4107
131	rs10191966	2	58932674	A	G	Ischemic stroke	0.0159	0.012	0.1843
132	rs10191966	2	58932674	A	G	Ischemic stroke	0.0159	0.012	0.1843
133	rs10191966	2	58932674	A	G	Ischemic stroke	0.0159	0.012	0.1843
134	rs10192011	2	53804261	G	T	Ischemic stroke	-0.0016	0.0117	0.8884
135	rs10192011	2	53804261	G	T	Ischemic stroke	-0.0016	0.0117	0.8884
136	rs10192574	2	56278216	A	C	Ischemic stroke	0.0074	0.009	0.4069
137	rs1019348	12	127402727	T	C	Ischemic stroke	-0.0186	0.0222	0.4007
138	rs10193587	2	136925439	T	C	Ischemic stroke	0.004	0.0094	0.6703
139	rs10195369	2	3601711	G	A	Ischemic stroke	0.0127	0.0167	0.4477
140	rs10200651	2	241986377	G	T	Ischemic stroke	-0.0036	0.0109	0.745
141	rs10200667	2	153552714	A	C	Ischemic stroke	0.0129	0.0103	0.2089
142	rs10202116	2	209108758	T	C	Ischemic stroke	0.0127	0.0187	0.4961
143	rs10202811	2	218930120	G	A	Ischemic stroke	0.0035	0.0252	0.8899
144	rs1020462	12	78570914	G	C	Ischemic stroke	-0.0022	0.0098	0.8255
145	rs10205835	2	181320278	G	A	Ischemic stroke	0.0012	0.0095	0.9007
146	rs10205992	2	87279109	C	T	Ischemic stroke	-0.0109	0.0104	0.2962
147	rs10206629	2	38920333	T	C	Ischemic stroke	-0.0142	0.0146	0.3305
148	rs10212061	22	49579609	G	A	Ischemic stroke	0.0147	0.0118	0.211
149	rs10216993	8	142521360	C	T	Ischemic stroke	0.0018	0.009	0.8397
150	rs1021867	2	8599660	A	G	Ischemic stroke	0.0076	0.0094	0.4172
151	rs10224609	7	20505412	C	T	Ischemic stroke	0.0519	0.028	0.0641904
152	rs10225877	7	55150822	A	T	Ischemic stroke	-0.0139	0.012	0.2465
153	rs10226722	7	68025695	T	C	Ischemic stroke	0.0082	0.0084	0.3311
154	rs10227905	7	122075261	T	G	Ischemic stroke	-0.002	0.0085	0.8131
155	rs10228863	7	20587690	T	C	Ischemic stroke	-0.0025	0.0111	0.8183
156	rs10229549	7	14668100	A	G	Ischemic stroke	0.0159	0.0088	0.0726608
157	rs10230422	7	16431997	G	A	Ischemic stroke	0.0196	0.0121	0.1071
158	rs10230431	7	116586829	A	G	Ischemic stroke	0.0277	0.0157	0.0778502
159	rs10231147	7	144509395	G	T	Ischemic stroke	-0.0019	0.0087	0.829
160	rs1023388	21	19717241	T	C	Ischemic stroke	-0.0007	0.0109	0.9514
161	rs10234570	7	10875345	C	T	Ischemic stroke	0.0087	0.0082	0.2928
162	rs10237725	7	30558616	C	T	Ischemic stroke	-0.0017	0.0088	0.848
163	rs10242630	7	146469943	G	A	Ischemic stroke	-0.0079	0.0155	0.612901
164	rs10243011	7	121282913	T	C	Ischemic stroke	-0.0129	0.0117	0.2699
165	rs10244964	7	46432552	G	T	Ischemic stroke	-0.0183	0.0268	0.4954
166	rs10244964	7	46432552	G	T	Ischemic stroke	-0.0183	0.0268	0.4954
167	rs10245878	7	78032692	A	G	Ischemic stroke	-0.0033	0.0101	0.7449
168	rs1024619	5	11054713	T	C	Ischemic stroke	-0.0093	0.0102	0.3638
169	rs10247216	7	97140811	C	T	Ischemic stroke	-0.0108	0.0089	0.2233
170	rs10248630	7	67115438	T	G	Ischemic stroke	0.0016	0.0084	0.8516
171	rs10252843	7	133674795	T	C	Ischemic stroke	0.0051	0.0097	0.6006
172	rs10256019	7	12934776	T	C	Ischemic stroke	0.0292	0.0115	0.0111699
173	rs10260467	7	11300995	A	T	Ischemic stroke	-0.0073	0.0114	0.5235
174	rs10260467	7	11300995	A	T	Ischemic stroke	-0.0073	0.0114	0.5235
175	rs10265656	7	187171	A	G	Ischemic stroke	0.0023	0.033	0.9441
176	rs10269315	7	119060402	C	T	Ischemic stroke	-0.0194	0.0226	0.3898
177	rs10270812	7	68026886	T	C	Ischemic stroke	0.0049	0.0093	0.595899
178	rs10273088	7	13005993	A	G	Ischemic stroke	-0.0098	0.0154	0.522001
179	rs10276305	7	7885705	G	A	Ischemic stroke	0.0077	0.0183	0.6725
180	rs10276441	7	52581385	G	A	Ischemic stroke	-0.0199	0.0097	0.0395704
181	rs10276990	7	16903052	C	A	Ischemic stroke	-0.0057	0.0134	0.6707
182	rs10276990	7	16903052	C	A	Ischemic stroke	-0.0057	0.0134	0.6707
183	rs10276990	7	16903052	C	A	Ischemic stroke	-0.0057	0.0134	0.6707
184	rs10277136	7	153304156	T	C	Ischemic stroke	-0.0078	0.0092	0.3962
185	rs10280171	7	155971101	T	C	Ischemic stroke	0.004	0.0191	0.835
186	rs10281189	7	5422545	T	G	Ischemic stroke	0.0293	0.0175	0.0936505
187	rs10282551	7	135898321	A	G	Ischemic stroke	-0.0366	0.0195	0.0607002
188	rs1028334	6	18584683	A	G	Ischemic stroke	0.0104	0.0113	0.3598
189	rs1031000	13	104945684	C	T	Ischemic stroke	-0.0005	0.0087	0.9538
190	rs1037633	3	23750521	T	G	Ischemic stroke	-0.0413	0.017	0.0153299
191	rs1037633	3	23750521	T	G	Ischemic stroke	-0.0413	0.017	0.0153299
192	rs10400782	14	35130401	A	C	Ischemic stroke	0.0109	0.0168	0.516799
193	rs10401190	19	17987864	G	T	Ischemic stroke	0.0193	0.02	0.3324
194	rs10401190	19	17987864	G	T	Ischemic stroke	0.0193	0.02	0.3324
195	rs10401901	19	54956254	A	C	Ischemic stroke	0.0155	0.0093	0.0933405
196	rs10409679	19	50983930	C	T	Ischemic stroke	-0.014	0.0084	0.0959599
197	rs10410260	19	7150938	C	T	Ischemic stroke	-0.0219	0.0152	0.15
198	rs10410390	19	54603419	T	C	Ischemic stroke	0.0027	0.0091	0.7671
199	rs10410907	19	41033109	C	T	Ischemic stroke	-0.038	0.0134	0.004724
200	rs10411493	19	30617388	A	G	Ischemic stroke	-0.013	0.022	0.5531
201	rs10411666	19	779416	G	C	Ischemic stroke	0.0045	0.0154	0.769699
202	rs10411958	19	13113641	T	C	Ischemic stroke	-0.0072	0.0086	0.4024
203	rs10413329	19	13114434	A	G	Ischemic stroke	-0.0064	0.0085	0.4484
204	rs10413329	19	13114434	A	G	Ischemic stroke	-0.0064	0.0085	0.4484
205	rs1041345	12	41197785	G	A	Ischemic stroke	0.008	0.01	0.422
206	rs10415710	19	45014722	C	G	Ischemic stroke	0.0052	0.0083	0.5306
207	rs1041737	21	34318056	A	T	Ischemic stroke	-0.0069	0.0099	0.4855
208	rs10419309	19	52138563	A	G	Ischemic stroke	-0.0091	0.0126	0.4731
209	rs10420273	19	15177126	A	C	Ischemic stroke	0.0108	0.0142	0.446
210	rs10420460	19	57259311	T	C	Ischemic stroke	-0.0014	0.0098	0.8884
211	rs10421176	19	13425338	C	A	Ischemic stroke	0.0018	0.01	0.8567
212	rs10422831	19	2019930	T	G	Ischemic stroke	-0.0141	0.0108	0.189
213	rs10422871	19	8789227	C	T	Ischemic stroke	0.0019	0.0123	0.8793
214	rs10422969	19	30096708	G	A	Ischemic stroke	0.0033	0.0143	0.8159
215	rs10425426	19	8782089	G	T	Ischemic stroke	0.0024	0.0127	0.8514
216	rs10426452	19	49907690	G	A	Ischemic stroke	0.0105	0.0091	0.2504
217	rs10426452	19	49907690	G	A	Ischemic stroke	0.0105	0.0091	0.2504
218	rs10427757	22	37419582	A	G	Ischemic stroke	0.0147	0.0175	0.4008
219	rs10432663	2	41955462	T	C	Ischemic stroke	0.0182	0.0116	0.1156
220	rs10433403	3	117827774	C	T	Ischemic stroke	0.012	0.0147	0.4127
221	rs10435954	9	90196882	C	T	Ischemic stroke	-0.0098	0.0089	0.2759
222	rs10438450	15	94577671	T	C	Ischemic stroke	0.0499	0.0248	0.0445102
223	rs10444793	15	44517689	G	A	Ischemic stroke	0.0069	0.0257	0.7879
224	rs10444793	15	44517689	G	A	Ischemic stroke	0.0069	0.0257	0.7879
225	rs10444793	15	44517689	G	A	Ischemic stroke	0.0069	0.0257	0.7879
226	rs10447212	5	155756837	C	T	Ischemic stroke	0.0211	0.0116	0.0690494
227	rs1044722	4	164447976	C	A	Ischemic stroke	-0.0117	0.0086	0.176
228	rs10456250	6	22061048	T	C	Ischemic stroke	-0.0088	0.009	0.3266
229	rs10459209	12	106623009	G	A	Ischemic stroke	0.005	0.0108	0.6432
230	rs10463714	5	97797651	A	C	Ischemic stroke	0.0137	0.0085	0.106
231	rs10474365	5	90986313	C	T	Ischemic stroke	-0.0235	0.0268	0.3794
232	rs1047483	5	52249612	A	T	Ischemic stroke	-0.0044	0.0083	0.5942
233	rs1047792	12	6649099	G	T	Ischemic stroke	-0.0041	0.0105	0.697301
234	rs10483184	22	35170735	G	T	Ischemic stroke	0.0145	0.0178	0.4154
235	rs10484068	14	99653123	C	T	Ischemic stroke	0.0042	0.0194	0.8279
236	rs10485052	6	48165228	C	G	Ischemic stroke	-0.0164	0.0131	0.2125
237	rs10485052	6	48165228	C	G	Ischemic stroke	-0.0164	0.0131	0.2125
238	rs10485346	6	33866059	G	A	Ischemic stroke	0.0146	0.0086	0.0922104
239	rs10485474	20	59473649	G	A	Ischemic stroke	0.0009	0.0095	0.9214
240	rs10488833	4	97953756	C	G	Ischemic stroke	-0.0445	0.0193	0.02133
241	rs10488833	4	97953756	C	G	Ischemic stroke	-0.0445	0.0193	0.02133
242	rs10489950	1	78842265	C	T	Ischemic stroke	0.0016	0.0227	0.945
243	rs10490700	2	106615183	A	G	Ischemic stroke	-0.0023	0.0096	0.8062
244	rs10491313	5	141216310	A	G	Ischemic stroke	-0.0139	0.0147	0.3442
245	rs10491456	5	79152076	G	A	Ischemic stroke	0.0178	0.0096	0.0631103
246	rs10492689	13	39544533	G	A	Ischemic stroke	-0.0297	0.0335	0.3753
247	rs10492689	13	39544533	G	A	Ischemic stroke	-0.0297	0.0335	0.3753
248	rs10492710	13	98908125	G	A	Ischemic stroke	0.0828	0.0306	0.00687306
249	rs10493766	1	85945660	A	G	Ischemic stroke	0.0008	0.0097	0.9381
250	rs10494422	1	164781015	A	C	Ischemic stroke	-0.0236	0.0167	0.1566
251	rs10494441	1	165250607	C	T	Ischemic stroke	0.0141	0.0188	0.4511
252	rs10494895	1	208466901	A	G	Ischemic stroke	0.0277	0.0343	0.419
253	rs10495086	1	218109675	C	T	Ischemic stroke	-0.0043	0.0155	0.780601
254	rs10495355	1	235018206	C	T	Ischemic stroke	0.0217	0.0101	0.0314898
255	rs10497440	2	176311434	G	A	Ischemic stroke	0.0562	0.0282	0.0464804
256	rs10499012	6	97767591	G	A	Ischemic stroke	-0.0279	0.0193	0.1478
257	rs10501383	11	60164527	C	T	Ischemic stroke	-0.0086	0.0156	0.5819
258	rs10501383	11	60164527	C	T	Ischemic stroke	-0.0086	0.0156	0.5819
259	rs10501444	11	79137378	C	G	Ischemic stroke	-0.0062	0.0115	0.5865
260	rs10501464	11	80053454	T	C	Ischemic stroke	-0.0129	0.0111	0.2443
261	rs1050420	6	31239518	C	T	Ischemic stroke	0.0011	0.0111	0.9206
262	rs10505439	8	124662104	C	T	Ischemic stroke	0.0036	0.0142	0.7985
263	rs10505739	12	10043518	A	C	Ischemic stroke	-0.0072	0.0209	0.729899
[truncated: 13,227 more rows]

## Sheet: Supplementary Table 6
Supplementary Table 6. Casual effects of MR analysis between gut microbiota and ischemic stroke (locus-wide significance, p<1.00E-05)
[truncated: 596 more rows]

[truncated: 10 more sheets: Supplementary Table 7, Supplementary Table 8, Supplementary Table 9, Supplementary Table 10, Supplementary Table 11, Supplementary Table 12, Supplementary Table 13, Supplementary Table 14, Supplementary Table 15, Supplementary Table 16]
